# Supplementary material for: Sequence-based GWAS and post-GWAS analyses reveal a key role of SLC37A1, ANKH, and regulatory regions on bovine milk mineral content
Source: Sci Rep. 2021 Apr 6;11:7537. doi: 10.1038/s41598-021-87078-1 (PMC8024349; doi:10.1038/s41598-021-87078-1)
Supplement: Supplementary file 1 — Supplementary Information [file 41598_2021_87078_MOESM1_ESM.xlsx]

## Sheet: Title&Authors
Sequence-based GWAS and post-GWAS analyses reveal a key role of SLC37A1, ANKH, and regulatory regions on bovine milk mineral content
Marie-Pierre Sanchez1*, Dominique Rocha1, Mathieu Charles1, Mekki Boussaha1, Chris Hozé1,2, Mickaël Brochard3, Agnès Delacroix-Buchet1, Philippe Grosperrin4, Didier Boichard1
1Université Paris-Saclay, INRAE, AgroParisTech, GABI, 78350, Jouy-en-Josas, France
2Allice, 75012 Paris, France
3Umotest, 01250 Ceyzériat, France
4Conseil Elevage 25-90, 25640 Roulans, France
*Corresponding author
Email addresses:
MPS: marie-pierre.sanchez@inrae.fr
DR: dominique.rocha@inrae.fr
MC: mathieu.charles@inrae.fr
MBo: mekki.boussaha@inrae.fr
CH: chris.hoze@allice.fr
MBr: MBrochard@umotest.com
ADB: agnes.delacroix-buchet@inrae.fr
PG: philippe.grosperrin@cel2590.fr
DB: didier.boichard@inrae.fr

## Sheet: TableS1.rSNPs
Table S1. Putative regulatory SNPs identified in QTL regions
BTA	Position.bp	Variant.ID	Trait	Peak.Rank	IC.from	IC.to	Nb.Variants.IC	MAF	R2	-logP	Effect	SE	Target.Gene.Name	Target.Gene.ID	Distance.pb	TF.Name	TF.Source	p.value.stip
2	131324345	rs42386027	Na	155	131111763	131742987	206	0.28006	0.81903	9.70286	-2.97643	0.467792	ECE1	ENSBTAG00000002977	263	abi4	Jaspar	0.0176453
2	131324345	rs42386027	Na	155	131111763	131742987	206	0.28006	0.81903	9.70286	-2.97643	0.467792	ECE1	ENSBTAG00000002977	263	AP-2	Transfac3.2	0.0124279
2	131324345	rs42386027	Na	155	131111763	131742987	206	0.28006	0.81903	9.70286	-2.97643	0.467792	ECE1	ENSBTAG00000002977	263	HINFP	Jaspar	0.0143958
2	131324345	rs42386027	Na	155	131111763	131742987	206	0.28006	0.81903	9.70286	-2.97643	0.467792	ECE1	ENSBTAG00000002977	263	PLAL1_HUMAN	Hocomoco10	0.0115897
2	131324345	rs42386027	Na	155	131111763	131742987	206	0.28006	0.81903	9.70286	-2.97643	0.467792	ECE1	ENSBTAG00000002977	263	ZN524_HUMAN	Hocomoco10	0.0218502
2	131324522	rs211455091	Na	148	131111763	131742987	206	0.27938	0.81641	9.73564	-2.98734	0.468654	ECE1	ENSBTAG00000002977	86	AFT2	Jaspar	0.0199555
2	131324522	rs211455091	Na	148	131111763	131742987	206	0.27938	0.81641	9.73564	-2.98734	0.468654	ECE1	ENSBTAG00000002977	86	E2F2_HUMAN	Hocomoco10	0.0231521
2	131324522	rs211455091	Na	148	131111763	131742987	206	0.27938	0.81641	9.73564	-2.98734	0.468654	ECE1	ENSBTAG00000002977	86	EOMES	Jaspar	0.0165699
2	131324522	rs211455091	Na	148	131111763	131742987	206	0.27938	0.81641	9.73564	-2.98734	0.468654	ECE1	ENSBTAG00000002977	86	MGA	Jaspar	0.0116906
2	131324522	rs211455091	Na	148	131111763	131742987	206	0.27938	0.81641	9.73564	-2.98734	0.468654	ECE1	ENSBTAG00000002977	86	TBR1	Jaspar	0.0117115
2	131324522	rs211455091	Na	148	131111763	131742987	206	0.27938	0.81641	9.73564	-2.98734	0.468654	ECE1	ENSBTAG00000002977	86	TBX2	Jaspar	0.0116656
2	131324522	rs211455091	Na	148	131111763	131742987	206	0.27938	0.81641	9.73564	-2.98734	0.468654	ECE1	ENSBTAG00000002977	86	TBX21	Jaspar	0.0190499
2	131324522	rs211455091	Na	148	131111763	131742987	206	0.27938	0.81641	9.73564	-2.98734	0.468654	ECE1	ENSBTAG00000002977	86	TBX4	Jaspar	0.0116793
2	131324522	rs211455091	Na	148	131111763	131742987	206	0.27938	0.81641	9.73564	-2.98734	0.468654	ECE1	ENSBTAG00000002977	86	TBX5	Jaspar	0.0116471
3	15473514	rs136373723	Na	6	15459107	15540579	7	0.06247	0.3749	6.57695	-4.49504	0.873356	EFNA1	ENSBTAG00000020244	350	CDF3	Jaspar	0.0035771
3	15473514	rs136373723	Na	6	15459107	15540579	7	0.06247	0.3749	6.57695	-4.49504	0.873356	EFNA1	ENSBTAG00000020244	350	DOF1.8	Jaspar	0.00573581
3	15473514	rs136373723	Na	6	15459107	15540579	7	0.06247	0.3749	6.57695	-4.49504	0.873356	EFNA1	ENSBTAG00000020244	350	DOF2.4	Jaspar	0.0122985
3	15473514	rs136373723	Na	6	15459107	15540579	7	0.06247	0.3749	6.57695	-4.49504	0.873356	EFNA1	ENSBTAG00000020244	350	DOF2.5	Jaspar	0.0134003
3	15473514	rs136373723	Na	6	15459107	15540579	7	0.06247	0.3749	6.57695	-4.49504	0.873356	EFNA1	ENSBTAG00000020244	350	Dof3	Jaspar	0.0237219
3	15473514	rs136373723	Na	6	15459107	15540579	7	0.06247	0.3749	6.57695	-4.49504	0.873356	EFNA1	ENSBTAG00000020244	350	DOF5.6	Jaspar	0.00873652
3	15473514	rs136373723	Na	6	15459107	15540579	7	0.06247	0.3749	6.57695	-4.49504	0.873356	EFNA1	ENSBTAG00000020244	350	PHYPADRAFT_140773	Jaspar	0.00536975
3	15473514	rs136373723	Na	6	15459107	15540579	7	0.06247	0.3749	6.57695	-4.49504	0.873356	EFNA1	ENSBTAG00000020244	350	PHYPADRAFT_153324	Jaspar	0.00307823
3	15473514	rs136373723	Na	6	15459107	15540579	7	0.06247	0.3749	6.57695	-4.49504	0.873356	EFNA1	ENSBTAG00000020244	350	PHYPADRAFT_38837	Jaspar	0.00202429
3	15473514	rs136373723	Na	6	15459107	15540579	7	0.06247	0.3749	6.57695	-4.49504	0.873356	EFNA1	ENSBTAG00000020244	350	SPIC_HUMAN	Hocomoco10	0.0108084
4	48757663	rs41573143	Ca	13	48711128	48835496	22	0.39448	0.9636	9.4075	6.94063	1.10918	CBLL1	ENSBTAG00000018348	1479	AP-1	Transfac3.2	0.0142918
4	75185907	rs134017192	Na	8	75153659	77188370	14	0.0154	0.58764	6.98986	8.20379	1.54135	ENSBTAG00000051057	ENSBTAG00000051057	221	GLI1_HUMAN	Hocomoco10	0.0133756
4	77177613	rs110920860	Ca	4	77147308	77257775	9	0.02509	0.99928	9.05641	14.6925	2.39678	MYL7	ENSBTAG00000002066	1707	BPTF_HUMAN	Hocomoco10	0.00763228
4	77177613	rs110920860	Mg	3	77037103	77188370	8	0.02509	0.99928	10.9404	1.33056	0.196054	MYL7	ENSBTAG00000002066	1707	D	Jaspar	0.0189041
4	77177613	rs110920860	Na	3	75153659	77188370	14	0.02509	0.99928	9.44704	6.13256	0.977822	MYL7	ENSBTAG00000002066	1707	GR	Transfac3.2	0.0189129
4	77188370	rs516066116	Ca	6	77147308	77257775	9	0.0177	0.72838	8.71018	18.0815	3.01258	POLD2	ENSBTAG00000012241	1920	dve	Jaspar	0.0159077
4	77188370	rs516066116	Na	6	75153659	77188370	14	0.0177	0.72838	7.38359	6.91698	1.26107	POLD2	ENSBTAG00000012241	1920	GSC_HUMAN	Hocomoco10	0.0218921
4	77188370	rs516066116	Mg	7	77037103	77188370	8	0.0177	0.72838	9.54363	1.55772	0.247015	POLD2	ENSBTAG00000012241	1920	GSC2	Jaspar	0.017645
4	91816792	rs109511557	Ca	69	91807789	92192288	182	0.13419	0.72751	7.63464	-7.73197	1.38409	GCC1	ENSBTAG00000003102	2306	Elk-1	Transfac3.2	0.0189219
4	91816792	rs109511557	Ca	69	91807789	92192288	182	0.13419	0.72751	7.63464	-7.73197	1.38409	GCC1	ENSBTAG00000003102	2306	NFATC2	Jaspar	0.0187867
4	91816792	rs109511557	Ca	69	91807789	92192288	182	0.13419	0.72751	7.63464	-7.73197	1.38409	GCC1	ENSBTAG00000003102	2306	RELB_HUMAN	Hocomoco10	0.0249215
4	91816792	rs109511557	Ca	69	91807789	92192288	182	0.13419	0.72751	7.63464	-7.73197	1.38409	GCC1	ENSBTAG00000003102	2306	THAP1	Jaspar	0.0143091
4	91816794	rs110017236	Ca	70	91807789	92192288	182	0.13419	0.72751	7.63464	-7.73197	1.38409	GCC1	ENSBTAG00000003102	2304	CUP2	Jaspar	0.0176566
4	91816794	rs110017236	Ca	70	91807789	92192288	182	0.13419	0.72751	7.63464	-7.73197	1.38409	GCC1	ENSBTAG00000003102	2304	HXA7_HUMAN	Hocomoco10	0.0124
4	91816794	rs110017236	Ca	70	91807789	92192288	182	0.13419	0.72751	7.63464	-7.73197	1.38409	GCC1	ENSBTAG00000003102	2304	MATa1	Transfac3.2	0.0217279
4	91816794	rs110017236	Ca	70	91807789	92192288	182	0.13419	0.72751	7.63464	-7.73197	1.38409	GCC1	ENSBTAG00000003102	2304	PO2F1_HUMAN	Hocomoco10	0.0249438
4	91816794	rs110017236	Ca	70	91807789	92192288	182	0.13419	0.72751	7.63464	-7.73197	1.38409	GCC1	ENSBTAG00000003102	2304	PO5F1_HUMAN	Hocomoco10	0.0154186
4	91816794	rs110017236	Ca	70	91807789	92192288	182	0.13419	0.72751	7.63464	-7.73197	1.38409	GCC1	ENSBTAG00000003102	2304	POU2F1	Jaspar	0.0204008
4	91816794	rs110017236	Ca	70	91807789	92192288	182	0.13419	0.72751	7.63464	-7.73197	1.38409	GCC1	ENSBTAG00000003102	2304	POU5F1B	Jaspar	0.0154124
4	91817438	rs110607070	Ca	68	91807789	92192288	182	0.13297	0.72828	7.68427	-7.78142	1.38802	ARF5	ENSBTAG00000009366	1505	POPTR_0002s00440g	Jaspar	0.0202996
4	91817438	rs110607070	Ca	68	91807789	92192288	182	0.13297	0.72828	7.68427	-7.78142	1.38802	GCC1	ENSBTAG00000003102	1505	POPTR_0002s00440g	Jaspar	0.0202996
4	91817532	rs109282936	Ca	179	91807789	92192288	182	0.09965	0.46283	6.58189	-9.49551	1.84415	ARF5	ENSBTAG00000009366	1566	FIGLA_HUMAN	Hocomoco10	0.0233305
4	91817532	rs109282936	Ca	179	91807789	92192288	182	0.09965	0.46283	6.58189	-9.49551	1.84415	ARF5	ENSBTAG00000009366	1566	FKH2	Jaspar	0.0221387
4	91817532	rs109282936	Ca	179	91807789	92192288	182	0.09965	0.46283	6.58189	-9.49551	1.84415	ARF5	ENSBTAG00000009366	1566	FOXL1	Jaspar	0.0217931
4	91817532	rs109282936	Ca	179	91807789	92192288	182	0.09965	0.46283	6.58189	-9.49551	1.84415	ARF5	ENSBTAG00000009366	1566	FOXP2_HUMAN	Hocomoco10	0.0133858
4	91817532	rs109282936	Ca	179	91807789	92192288	182	0.09965	0.46283	6.58189	-9.49551	1.84415	ARF5	ENSBTAG00000009366	1566	MYBA_HUMAN	Hocomoco10	0.00885078
4	91817532	rs109282936	Ca	179	91807789	92192288	182	0.09965	0.46283	6.58189	-9.49551	1.84415	ARF5	ENSBTAG00000009366	1566	slbo	Jaspar	0.0216256
4	91817532	rs109282936	Ca	179	91807789	92192288	182	0.09965	0.46283	6.58189	-9.49551	1.84415	ARF5	ENSBTAG00000009366	1566	YRR1	Jaspar	0.013377
4	91817532	rs109282936	Ca	179	91807789	92192288	182	0.09965	0.46283	6.58189	-9.49551	1.84415	ARF5	ENSBTAG00000009366	1566	ZN589_HUMAN	Hocomoco10	0.00873627
4	91817532	rs109282936	Ca	179	91807789	92192288	182	0.09965	0.46283	6.58189	-9.49551	1.84415	GCC1	ENSBTAG00000003102	1566	FIGLA_HUMAN	Hocomoco10	0.0233305
4	91817532	rs109282936	Ca	179	91807789	92192288	182	0.09965	0.46283	6.58189	-9.49551	1.84415	GCC1	ENSBTAG00000003102	1566	FKH2	Jaspar	0.0221387
4	91817532	rs109282936	Ca	179	91807789	92192288	182	0.09965	0.46283	6.58189	-9.49551	1.84415	GCC1	ENSBTAG00000003102	1566	FOXL1	Jaspar	0.0217931
4	91817532	rs109282936	Ca	179	91807789	92192288	182	0.09965	0.46283	6.58189	-9.49551	1.84415	GCC1	ENSBTAG00000003102	1566	FOXP2_HUMAN	Hocomoco10	0.0133858
4	91817532	rs109282936	Ca	179	91807789	92192288	182	0.09965	0.46283	6.58189	-9.49551	1.84415	GCC1	ENSBTAG00000003102	1566	MYBA_HUMAN	Hocomoco10	0.00885078
4	91817532	rs109282936	Ca	179	91807789	92192288	182	0.09965	0.46283	6.58189	-9.49551	1.84415	GCC1	ENSBTAG00000003102	1566	slbo	Jaspar	0.0216256
4	91817532	rs109282936	Ca	179	91807789	92192288	182	0.09965	0.46283	6.58189	-9.49551	1.84415	GCC1	ENSBTAG00000003102	1566	YRR1	Jaspar	0.013377
4	91817532	rs109282936	Ca	179	91807789	92192288	182	0.09965	0.46283	6.58189	-9.49551	1.84415	GCC1	ENSBTAG00000003102	1566	ZN589_HUMAN	Hocomoco10	0.00873627
4	91818098	rs110504651	Ca	67	91807789	92192288	182	0.13861	0.69657	7.72788	-7.85818	1.39738	ARF5	ENSBTAG00000009366	1000	Ik-2	Transfac3.2	0.0164469
4	91818098	rs110504651	Ca	67	91807789	92192288	182	0.13861	0.69657	7.72788	-7.85818	1.39738	ARF5	ENSBTAG00000009366	1000	STAT3	Jaspar	0.0219141
4	91823439	rs210416731	Ca	90	91807789	92192288	182	0.13666	0.70672	7.38272	-7.68516	1.40121	FSCN3	ENSBTAG00000009365	1291	ACE2	Jaspar	0.00937667
4	91823439	rs210416731	Ca	90	91807789	92192288	182	0.13666	0.70672	7.38272	-7.68516	1.40121	FSCN3	ENSBTAG00000009365	1291	FOXD3_HUMAN	Hocomoco10	0.0143436
4	91823439	rs210416731	Ca	90	91807789	92192288	182	0.13666	0.70672	7.38272	-7.68516	1.40121	FSCN3	ENSBTAG00000009365	1291	FUBP1_HUMAN	Hocomoco10	0.0133776
4	91823439	rs210416731	Ca	90	91807789	92192288	182	0.13666	0.70672	7.38272	-7.68516	1.40121	FSCN3	ENSBTAG00000009365	1291	HAP2	Jaspar	0.0227455
4	91823439	rs210416731	Ca	90	91807789	92192288	182	0.13666	0.70672	7.38272	-7.68516	1.40121	FSCN3	ENSBTAG00000009365	1291	SWI5	Jaspar	0.00779382
4	91823614	rs111007212	Ca	99	91807789	92192288	182	0.10058	0.99985	7.35588	-7.37735	1.34778	FSCN3	ENSBTAG00000009365	1466	ECM22	Jaspar	0.0242866
4	91823614	rs111007212	Ca	99	91807789	92192288	182	0.10058	0.99985	7.35588	-7.37735	1.34778	FSCN3	ENSBTAG00000009365	1466	PDR8	Jaspar	0.0195976
4	91823614	rs111007212	Ca	99	91807789	92192288	182	0.10058	0.99985	7.35588	-7.37735	1.34778	FSCN3	ENSBTAG00000009365	1466	POPTR_0002s00440g	Jaspar	0.0153617
4	91823614	rs111007212	Ca	99	91807789	92192288	182	0.10058	0.99985	7.35588	-7.37735	1.34778	FSCN3	ENSBTAG00000009365	1466	SIP4	Jaspar	0.0231287
4	91823614	rs111007212	Ca	99	91807789	92192288	182	0.10058	0.99985	7.35588	-7.37735	1.34778	FSCN3	ENSBTAG00000009365	1466	UBIP1_HUMAN	Hocomoco10	0.0224666
4	91823614	rs111007212	Ca	99	91807789	92192288	182	0.10058	0.99985	7.35588	-7.37735	1.34778	FSCN3	ENSBTAG00000009365	1466	YKL222C	Jaspar	0.0217387
4	91823614	rs111007212	Ca	99	91807789	92192288	182	0.10058	0.99985	7.35588	-7.37735	1.34778	FSCN3	ENSBTAG00000009365	1466	YLR278C	Jaspar	0.0249308
4	91823614	rs111007212	Ca	99	91807789	92192288	182	0.10058	0.99985	7.35588	-7.37735	1.34778	FSCN3	ENSBTAG00000009365	1466	YNR063W	Jaspar	0.0247736
4	91823614	rs111007212	Ca	99	91807789	92192288	182	0.10058	0.99985	7.35588	-7.37735	1.34778	FSCN3	ENSBTAG00000009365	1466	YRM1	Jaspar	0.023291
4	91823723	rs109090625	Ca	78	91807789	92192288	182	0.13156	0.72731	7.42788	-7.72376	1.40355	FSCN3	ENSBTAG00000009365	1575	cap	Transfac3.2	0.00418916
4	91823723	rs109090625	Ca	78	91807789	92192288	182	0.13156	0.72731	7.42788	-7.72376	1.40355	FSCN3	ENSBTAG00000009365	1575	NDF2_HUMAN	Hocomoco10	0.0132723
4	91823723	rs109090625	Ca	78	91807789	92192288	182	0.13156	0.72731	7.42788	-7.72376	1.40355	FSCN3	ENSBTAG00000009365	1575	PAX5_HUMAN	Hocomoco10	0.0177413
4	91823856	rs109216346	Ca	79	91807789	92192288	182	0.13104	0.7295	7.42461	-7.72141	1.40346	FSCN3	ENSBTAG00000009365	1708	ALX3	Jaspar	0.00821723
4	91823856	rs109216346	Ca	79	91807789	92192288	182	0.13104	0.7295	7.42461	-7.72141	1.40346	FSCN3	ENSBTAG00000009365	1708	ARI3A_HUMAN	Hocomoco10	0.0215233
4	91823856	rs109216346	Ca	79	91807789	92192288	182	0.13104	0.7295	7.42461	-7.72141	1.40346	FSCN3	ENSBTAG00000009365	1708	Arid3a	Jaspar	0.0193795
4	91823856	rs109216346	Ca	79	91807789	92192288	182	0.13104	0.7295	7.42461	-7.72141	1.40346	FSCN3	ENSBTAG00000009365	1708	Arid3b	Jaspar	0.00824777
4	91823856	rs109216346	Ca	79	91807789	92192288	182	0.13104	0.7295	7.42461	-7.72141	1.40346	FSCN3	ENSBTAG00000009365	1708	Bcd	Transfac3.2	0.0230618
4	91823856	rs109216346	Ca	79	91807789	92192288	182	0.13104	0.7295	7.42461	-7.72141	1.40346	FSCN3	ENSBTAG00000009365	1708	bsh	Jaspar	0.021564
4	91823856	rs109216346	Ca	79	91807789	92192288	182	0.13104	0.7295	7.42461	-7.72141	1.40346	FSCN3	ENSBTAG00000009365	1708	BSX	Jaspar	0.0189447
4	91823856	rs109216346	Ca	79	91807789	92192288	182	0.13104	0.7295	7.42461	-7.72141	1.40346	FSCN3	ENSBTAG00000009365	1708	C15	Jaspar	0.0214774
4	91823856	rs109216346	Ca	79	91807789	92192288	182	0.13104	0.7295	7.42461	-7.72141	1.40346	FSCN3	ENSBTAG00000009365	1708	CRX_HUMAN	Hocomoco10	0.0115972
4	91823856	rs109216346	Ca	79	91807789	92192288	182	0.13104	0.7295	7.42461	-7.72141	1.40346	FSCN3	ENSBTAG00000009365	1708	Dbx	Jaspar	0.0229432
4	91823856	rs109216346	Ca	79	91807789	92192288	182	0.13104	0.7295	7.42461	-7.72141	1.40346	FSCN3	ENSBTAG00000009365	1708	DUXA_HUMAN	Hocomoco10	0.0190543
4	91823856	rs109216346	Ca	79	91807789	92192288	182	0.13104	0.7295	7.42461	-7.72141	1.40346	FSCN3	ENSBTAG00000009365	1708	eve	Jaspar	0.024829
4	91823856	rs109216346	Ca	79	91807789	92192288	182	0.13104	0.7295	7.42461	-7.72141	1.40346	FSCN3	ENSBTAG00000009365	1708	GATA3_HUMAN	Hocomoco10	0.0176882
4	91823856	rs109216346	Ca	79	91807789	92192288	182	0.13104	0.7295	7.42461	-7.72141	1.40346	FSCN3	ENSBTAG00000009365	1708	Gfi1	Jaspar	0.0176714
4	91823856	rs109216346	Ca	79	91807789	92192288	182	0.13104	0.7295	7.42461	-7.72141	1.40346	FSCN3	ENSBTAG00000009365	1708	GFI1_HUMAN	Hocomoco10	0.0217969
4	91823856	rs109216346	Ca	79	91807789	92192288	182	0.13104	0.7295	7.42461	-7.72141	1.40346	FSCN3	ENSBTAG00000009365	1708	Gsc	Jaspar	0.0230958
4	91823856	rs109216346	Ca	79	91807789	92192288	182	0.13104	0.7295	7.42461	-7.72141	1.40346	FSCN3	ENSBTAG00000009365	1708	Hmx	Jaspar	0.0213402
4	91823856	rs109216346	Ca	79	91807789	92192288	182	0.13104	0.7295	7.42461	-7.72141	1.40346	FSCN3	ENSBTAG00000009365	1708	HOXA10	Jaspar	0.0101593
4	91823856	rs109216346	Ca	79	91807789	92192288	182	0.13104	0.7295	7.42461	-7.72141	1.40346	FSCN3	ENSBTAG00000009365	1708	HOXB2	Jaspar	0.0101344
4	91823856	rs109216346	Ca	79	91807789	92192288	182	0.13104	0.7295	7.42461	-7.72141	1.40346	FSCN3	ENSBTAG00000009365	1708	Hoxd9	Jaspar	0.0217278
4	91823856	rs109216346	Ca	79	91807789	92192288	182	0.13104	0.7295	7.42461	-7.72141	1.40346	FSCN3	ENSBTAG00000009365	1708	HXA2_HUMAN	Hocomoco10	0.0203899
4	91823856	rs109216346	Ca	79	91807789	92192288	182	0.13104	0.7295	7.42461	-7.72141	1.40346	FSCN3	ENSBTAG00000009365	1708	lbe	Jaspar	0.0245716
4	91823856	rs109216346	Ca	79	91807789	92192288	182	0.13104	0.7295	7.42461	-7.72141	1.40346	FSCN3	ENSBTAG00000009365	1708	Lhx4	Jaspar	0.0133997
4	91823856	rs109216346	Ca	79	91807789	92192288	182	0.13104	0.7295	7.42461	-7.72141	1.40346	FSCN3	ENSBTAG00000009365	1708	Lhx4	Jaspar	0.0153835
4	91823856	rs109216346	Ca	79	91807789	92192288	182	0.13104	0.7295	7.42461	-7.72141	1.40346	FSCN3	ENSBTAG00000009365	1708	Lhx8	Jaspar	0.0233979
4	91823856	rs109216346	Ca	79	91807789	92192288	182	0.13104	0.7295	7.42461	-7.72141	1.40346	FSCN3	ENSBTAG00000009365	1708	Lim3	Jaspar	0.0248427
4	91823856	rs109216346	Ca	79	91807789	92192288	182	0.13104	0.7295	7.42461	-7.72141	1.40346	FSCN3	ENSBTAG00000009365	1708	LMX1A	Jaspar	0.0153858
4	91823856	rs109216346	Ca	79	91807789	92192288	182	0.13104	0.7295	7.42461	-7.72141	1.40346	FSCN3	ENSBTAG00000009365	1708	MAC1	Jaspar	0.021708
4	91823856	rs109216346	Ca	79	91807789	92192288	182	0.13104	0.7295	7.42461	-7.72141	1.40346	FSCN3	ENSBTAG00000009365	1708	MEOX2	Jaspar	0.011651
4	91823856	rs109216346	Ca	79	91807789	92192288	182	0.13104	0.7295	7.42461	-7.72141	1.40346	FSCN3	ENSBTAG00000009365	1708	MIXL1	Jaspar	0.0108611
4	91823856	rs109216346	Ca	79	91807789	92192288	182	0.13104	0.7295	7.42461	-7.72141	1.40346	FSCN3	ENSBTAG00000009365	1708	MIXL1	Jaspar	0.0249933
4	91823856	rs109216346	Ca	79	91807789	92192288	182	0.13104	0.7295	7.42461	-7.72141	1.40346	FSCN3	ENSBTAG00000009365	1708	NKX62_HUMAN	Hocomoco10	0.0134255
4	91823856	rs109216346	Ca	79	91807789	92192288	182	0.13104	0.7295	7.42461	-7.72141	1.40346	FSCN3	ENSBTAG00000009365	1708	OTX2	Jaspar	0.0134266
4	91823856	rs109216346	Ca	79	91807789	92192288	182	0.13104	0.7295	7.42461	-7.72141	1.40346	FSCN3	ENSBTAG00000009365	1708	Pitx1	Jaspar	0.0108768
4	91823856	rs109216346	Ca	79	91807789	92192288	182	0.13104	0.7295	7.42461	-7.72141	1.40346	FSCN3	ENSBTAG00000009365	1708	PITX2_HUMAN	Hocomoco10	0.0176142
4	91823856	rs109216346	Ca	79	91807789	92192288	182	0.13104	0.7295	7.42461	-7.72141	1.40346	FSCN3	ENSBTAG00000009365	1708	PITX3	Jaspar	0.0143606
4	91823856	rs109216346	Ca	79	91807789	92192288	182	0.13104	0.7295	7.42461	-7.72141	1.40346	FSCN3	ENSBTAG00000009365	1708	POU5F1B	Jaspar	0.0234031
4	91823856	rs109216346	Ca	79	91807789	92192288	182	0.13104	0.7295	7.42461	-7.72141	1.40346	FSCN3	ENSBTAG00000009365	1708	SBF-1	Transfac3.2	0.0100656
4	91823856	rs109216346	Ca	79	91807789	92192288	182	0.13104	0.7295	7.42461	-7.72141	1.40346	FSCN3	ENSBTAG00000009365	1708	VAX2	Jaspar	0.0202175
5	108807441	rs211677565	Ca	79	108256181	109217271	87	0.43922	0.62056	5.81258	-4.24608	0.883493		ENSBTAG00000011067	690	ERF096	Jaspar	0.0232635
5	108807441	rs211677565	Ca	79	108256181	109217271	87	0.43922	0.62056	5.81258	-4.24608	0.883493		ENSBTAG00000011067	690	ERF098	Jaspar	0.0175255
5	108807441	rs211677565	Ca	79	108256181	109217271	87	0.43922	0.62056	5.81258	-4.24608	0.883493		ENSBTAG00000011067	690	ERF112	Jaspar	0.0116579
5	108807441	rs211677565	Ca	79	108256181	109217271	87	0.43922	0.62056	5.81258	-4.24608	0.883493		ENSBTAG00000011067	690	ERF13	Jaspar	0.0233519
5	108807441	rs211677565	Ca	79	108256181	109217271	87	0.43922	0.62056	5.81258	-4.24608	0.883493		ENSBTAG00000011067	690	ERF7	Jaspar	0.00468608
5	108807441	rs211677565	Ca	79	108256181	109217271	87	0.43922	0.62056	5.81258	-4.24608	0.883493		ENSBTAG00000011067	690	ERF8	Jaspar	0.0176248
5	108807441	rs211677565	Ca	79	108256181	109217271	87	0.43922	0.62056	5.81258	-4.24608	0.883493		ENSBTAG00000011067	690	PKNX2_HUMAN	Hocomoco10	0.00943348
5	108936902	rs209483312	Ca	82	108256181	109217271	87	0.26176	0.38566	5.72426	-5.51634	1.15764		ENSBTAG00000009704	940	opa	Jaspar	0.0249885
5	108936902	rs209483312	Ca	82	108256181	109217271	87	0.26176	0.38566	5.72426	-5.51634	1.15764		ENSBTAG00000009704	940	SUT1	Jaspar	0.0142492
5	108936902	rs209483312	Ca	82	108256181	109217271	87	0.26176	0.38566	5.72426	-5.51634	1.15764		ENSBTAG00000009704	940	ZIC2_HUMAN	Hocomoco10	0.0248374
5	108936902	rs209483312	Ca	82	108256181	109217271	87	0.26176	0.38566	5.72426	-5.51634	1.15764		ENSBTAG00000009704	940	ZN740_HUMAN	Hocomoco10	0.0204163
5	108936902	rs209483312	Ca	82	108256181	109217271	87	0.26176	0.38566	5.72426	-5.51634	1.15764		ENSBTAG00000009704	940	ZNF740	Jaspar	0.0234182
5	116406671	rs385762982	Ca	39	116403262	116463104	48	0.05061	0.41663	51.1367	-35.3277	2.33148	bta-let-7a-3	ENSBTAG00000029772	2542	SRBP1_HUMAN	Hocomoco10	0.0164461
5	116406671	rs385762982	Na	40	116403262	116907862	72	0.05061	0.41663	7.46337	5.385	0.976003	bta-mir-2443	ENSBTAG00000045309	2542	SRBP1_HUMAN	Hocomoco10	0.0164461
5	116406671	rs385762982	Citrate	41	116403262	116468630	50	0.05061	0.41663	7.41645	-0.248308	0.0451603	bta-mir-2443	ENSBTAG00000045309	2542	SRBP1_HUMAN	Hocomoco10	0.0164461
5	116406703	rs109076238	Ca	38	116403262	116463104	48	0.04432	0.55026	51.8253	-33.9573	2.22579	bta-let-7a-3	ENSBTAG00000029772	2510	ASCL2_HUMAN	Hocomoco10	0.018904
5	116406703	rs109076238	Na	36	116403262	116907862	72	0.04432	0.55026	7.67178	5.19914	0.928225	bta-let-7a-3	ENSBTAG00000029772	2510	CLOCK_HUMAN	Hocomoco10	0.0115918
5	116406703	rs109076238	Citrate	32	116403262	116468630	50	0.04432	0.55026	7.61103	-0.23954	0.0429524	bta-mir-2443	ENSBTAG00000045309	2510	ASCL2_HUMAN	Hocomoco10	0.018904
5	116406730	rs381070807	Ca	31	116403262	116463104	48	0.0393	0.59925	52.8522	-34.6583	2.2491	bta-let-7a-3	ENSBTAG00000029772	2483	YLL054C	Jaspar	0.0215341
5	116406730	rs381070807	Na	35	116403262	116907862	72	0.0393	0.59925	7.82539	5.31623	0.938906	bta-mir-2443	ENSBTAG00000045309	2483	YLL054C	Jaspar	0.0215341
5	116406730	rs381070807	Citrate	44	116403262	116468630	50	0.0393	0.59925	7.37503	-0.238215	0.0434578	bta-mir-2443	ENSBTAG00000045309	2483	YLL054C	Jaspar	0.0215341
5	116410776	rs378841725	Ca	30	116403262	116463104	48	0.03961	0.6038	53.1631	-34.5656	2.23638	bta-mir-3596	ENSBTAG00000036417	2039	btd	Jaspar	0.0153686
5	116410776	rs378841725	Citrate	38	116403262	116468630	50	0.03961	0.6038	7.4401	-0.237892	0.0431904	bta-mir-3596	ENSBTAG00000036417	2039	CHA4	Jaspar	0.0123863
5	116410776	rs378841725	Na	31	116403262	116907862	72	0.03961	0.6038	8.07958	5.37597	0.933047	bta-mir-3596	ENSBTAG00000036417	2039	E2F4	Jaspar	0.0234565
5	116416269	rs379604979	Ca	27	116403262	116463104	48	0.03755	0.46996	53.72	-39.1273	2.5181	ENSBTAG00000048921	ENSBTAG00000048921	361	BHLH34	Jaspar	0.0249722
5	116416269	rs379604979	Na	28	116403262	116907862	72	0.03755	0.46996	8.29665	6.16306	1.05433	ENSBTAG00000048921	ENSBTAG00000048921	361	TCP4	Jaspar	0.0221483
5	116416269	rs379604979	Citrate	30	116403262	116468630	50	0.03755	0.46996	7.78092	-0.274563	0.048642	ENSBTAG00000048921	ENSBTAG00000048921	361	TCP4	Jaspar	0.0221483
5	116416269	rs379604979	Mg	33	116403806	116463104	36	0.03755	0.46996	16.4112	-1.7375	0.20644	ENSBTAG00000048921	ENSBTAG00000048921	361	TCP4	Jaspar	0.0221483
5	116438773	1000G_80994138	Ca	2	116403262	116463104	48	0.03681	0.59786	60.2418	-37.4808	2.27528	PPARA	ENSBTAG00000008063	214	E2F4	Jaspar	0.0234565
5	116438773	1000G_80994138	Mg	2	116403806	116463104	36	0.03681	0.59786	23.0695	-1.87353	0.186283	PPARA	ENSBTAG00000008063	214	RSC3	Jaspar	0.00433327
5	116438773	1000G_80994138	Citrate	2	116403262	116468630	50	0.03681	0.59786	9.37995	-0.271912	0.0435229	PPARA	ENSBTAG00000008063	214	RSC30	Jaspar	0.00819691
5	116438773	1000G_80994138	P	2	116420172	117323874	28	0.03681	0.59786	18.2797	-18.033	2.02462	PPARA	ENSBTAG00000008063	214	TDA9	Jaspar	0.00717788
5	116438773	1000G_80994138	Na	26	116403262	116907862	72	0.03681	0.59786	8.3825	5.52251	0.939473	PPARA	ENSBTAG00000008063	214	TFDP1_HUMAN	Hocomoco10	0.0189946
5	116553036	1000G_80998508	Na	54	116403262	116907862	72	0.24419	0.43246	6.74601	3.09419	0.59282	ENSBTAG00000054859	ENSBTAG00000054859	190	MZF1	Transfac3.2	0.0164052
5	116553036	1000G_80998508	Na	54	116403262	116907862	72	0.24419	0.43246	6.74601	3.09419	0.59282	ENSBTAG00000054859	ENSBTAG00000054859	190	SRBP2_HUMAN	Hocomoco10	0.0188946
5	116553036	1000G_80998508	Na	54	116403262	116907862	72	0.24419	0.43246	6.74601	3.09419	0.59282	ENSBTAG00000054859	ENSBTAG00000054859	190	TDA9	Jaspar	0.0228673
5	116553036	1000G_80998508	Na	54	116403262	116907862	72	0.24419	0.43246	6.74601	3.09419	0.59282	ENSBTAG00000054859	ENSBTAG00000054859	190	YGR067C	Jaspar	0.0227583
5	116553036	1000G_80998508	Na	54	116403262	116907862	72	0.24419	0.43246	6.74601	3.09419	0.59282	ENSBTAG00000054859	ENSBTAG00000054859	190	ZMS1	Jaspar	0.0176569
5	116553944	rs208949660	Na	55	116403262	116907862	72	0.2695	0.78284	6.72121	2.29085	0.439799	ENSBTAG00000054859	ENSBTAG00000054859	1098	DOF5.3	Jaspar	0.0185992
5	116553944	rs208949660	Na	55	116403262	116907862	72	0.2695	0.78284	6.72121	2.29085	0.439799	ENSBTAG00000054859	ENSBTAG00000054859	1098	eor-1	Jaspar	0.0234283
5	116553944	rs208949660	Na	55	116403262	116907862	72	0.2695	0.78284	6.72121	2.29085	0.439799	ENSBTAG00000054859	ENSBTAG00000054859	1098	NAC92	Jaspar	0.0233626
5	116553944	rs208949660	Na	55	116403262	116907862	72	0.2695	0.78284	6.72121	2.29085	0.439799	ENSBTAG00000054859	ENSBTAG00000054859	1098	OVOL1_HUMAN	Hocomoco10	0.0141593
5	116553944	rs208949660	Na	55	116403262	116907862	72	0.2695	0.78284	6.72121	2.29085	0.439799	ENSBTAG00000054859	ENSBTAG00000054859	1098	RME1	Jaspar	0.0143429
5	116553944	rs208949660	Na	55	116403262	116907862	72	0.2695	0.78284	6.72121	2.29085	0.439799	ENSBTAG00000054859	ENSBTAG00000054859	1098	TCF7L2	Jaspar	0.0154742
5	116553944	rs208949660	Na	55	116403262	116907862	72	0.2695	0.78284	6.72121	2.29085	0.439799	ENSBTAG00000054859	ENSBTAG00000054859	1098	TF7L2_HUMAN	Hocomoco10	0.015411
6	45401485	rs108972810	Ca	2	45328392	45411116	17	0.17746	0.9917	7.81463	7.3062	1.29133	SMIM20	ENSBTAG00000003897	1997	DOF1.8	Jaspar	0.00132157
6	45401485	rs108972810	K	5	45018882	45401570	66	0.17746	0.9917	100.468	-23.9677	1.12228	SMIM20	ENSBTAG00000003897	1997	Dof3	Jaspar	0.0237219
6	45401485	rs108972810	Na	1	45215035	45401570	17	0.17746	0.9917	10.2498	-3.38852	0.517067	SMIM20	ENSBTAG00000003897	1997	DOF5.3	Jaspar	0.00753616
6	45401485	rs108972810	P	62	45018531	45401570	78	0.17746	0.9917	24.5226	-11.9944	1.15534	SMIM20	ENSBTAG00000003897	1997	DOF2.5	Jaspar	0.0189762
6	45401570	rs136498639	Ca	3	45328392	45411116	17	0.16598	0.89985	7.70894	7.4497	1.32652	SMIM20	ENSBTAG00000003897	1912	Gfi1	Jaspar	0.0249313
6	45401570	rs136498639	Na	7	45215035	45401570	17	0.16598	0.89985	9.87203	-3.44091	0.535778	SMIM20	ENSBTAG00000003897	1912	PHYPADRAFT_153324	Jaspar	0.0216908
6	45401570	rs136498639	K	14	45018882	45401570	66	0.16598	0.89985	93.3617	-23.7031	1.15188	SMIM20	ENSBTAG00000003897	1912	PHYPADRAFT_153324	Jaspar	0.0216908
6	45401570	rs136498639	P	72	45018531	45401570	78	0.16598	0.89985	22.4176	-11.7372	1.18456	SMIM20	ENSBTAG00000003897	1912	IKZF1_HUMAN	Hocomoco10	0.0249734
6	45402018	rs110232343	Ca	15	45328392	45411116	17	0.10061	0.87662	5.95748	8.67471	1.7804	SMIM20	ENSBTAG00000003897	1464	CREB	Transfac3.2	0.0217493
6	85409619	rs110679124	Na	271	85409619	86104900	312	0.31356	0.98229	5.83232	2.44893	0.508594	CSN1S1	ENSBTAG00000007695	1499	COT2_HUMAN	Hocomoco10	0.0188968
6	85459276	rs110018851	Na	9	85409619	86104900	312	0.3459	0.99992	7.00903	2.49605	0.468257	HSTN	ENSBTAG00000048250	135	AbaA	Transfac3.2	0.0176476
6	85459351	rs110690977	Na	8	85409619	86104900	312	0.34587	0.9999	7.01463	2.49751	0.468327	HSTN	ENSBTAG00000048250	1607	cad	Jaspar	0.0234761
6	85592483	rs41588953	Ca	32	85406891	85599456	44	0.48185	0.99916	14.6828	-8.49598	1.07047	ODAM	ENSBTAG00000006810	1991	ceh-22	Jaspar	0.0164971
6	85592483	rs41588953	Mg	31	85587260	85599456	41	0.48185	0.99916	27.2441	-0.959249	0.0874918	ODAM	ENSBTAG00000006810	1991	Macho-1	Jaspar	0.023217
6	85592483	rs41588953	P	320	85564407	87276896	1004	0.48185	0.99916	10.6423	-6.3924	0.955951	ODAM	ENSBTAG00000006810	1991	NKX2-3	Jaspar	0.0204154
6	85592907	rs109054417	Ca	14	85406891	85599456	44	0.48714	0.87051	15.7111	-9.53727	1.15949	ODAM	ENSBTAG00000006810	1567	BR-C_Z1	Transfac3.2	0.0233107
6	85592907	rs109054417	Mg	6	85587260	85599456	41	0.48714	0.87051	28.7968	-1.06907	0.0947529	ODAM	ENSBTAG00000006810	1567	br	Jaspar	0.0249147
6	85592907	rs109054417	P	292	85564407	87276896	1004	0.48714	0.87051	10.9247	-7.02441	1.03582	ODAM	ENSBTAG00000006810	1567	ELF3_HUMAN	Hocomoco10	0.0202551
6	85593057	rs110362535	Ca	15	85406891	85599456	44	0.49303	0.8512	15.6845	-9.66159	1.17565	ODAM	ENSBTAG00000006810	1417	BATF_HUMAN	Hocomoco10	0.0134355
6	85593057	rs110362535	Mg	23	85587260	85599456	41	0.49303	0.8512	27.9951	-1.06825	0.0960726	ODAM	ENSBTAG00000006810	1417	FOS::JUN	Jaspar	0.0248871
6	85593057	rs110362535	P	308	85564407	87276896	1004	0.49303	0.8512	10.8025	-7.07969	1.05028	ODAM	ENSBTAG00000006810	1417	vvl	Jaspar	0.0201043
6	85593436	rs109088578	Ca	27	85406891	85599456	44	0.48561	0.87609	15.1895	-9.2856	1.14917	ODAM	ENSBTAG00000006810	1038	dl	Transfac3.2	0.013359
6	85593436	rs109088578	Mg	28	85587260	85599456	41	0.48561	0.87609	27.6183	-1.03695	0.0939137	ODAM	ENSBTAG00000006810	1038	IKZF1_HUMAN	Hocomoco10	0.0143157
6	85593436	rs109088578	P	317	85564407	87276896	1004	0.48561	0.87609	10.6896	-6.88067	1.02652	ODAM	ENSBTAG00000006810	1038	NFAC3_HUMAN	Hocomoco10	0.0232722
6	85593506	rs110429350	Ca	23	85406891	85599456	44	0.47399	0.83787	15.4519	-9.52212	1.16784	ODAM	ENSBTAG00000006810	968	ALX1_HUMAN	Hocomoco10	0.0249207
6	85593506	rs110429350	Mg	22	85587260	85599456	41	0.47399	0.83787	27.9998	-1.06164	0.0954694	ODAM	ENSBTAG00000006810	968	ALX3_HUMAN	Hocomoco10	0.0190528
6	85593506	rs110429350	P	365	85564407	87276896	1004	0.47399	0.83787	10.2852	-6.8442	1.04245	ODAM	ENSBTAG00000006810	968	btn	Jaspar	0.0248051
6	85593535	rs110273106	Ca	38	85406891	85599456	44	0.48316	0.73427	13.0285	-8.14387	1.0932	ODAM	ENSBTAG00000006810	939	ara	Jaspar	0.0212936
6	85593535	rs110273106	Mg	40	85587260	85599456	41	0.48316	0.73427	22.2195	-0.882924	0.0895204	ODAM	ENSBTAG00000006810	939	caup	Jaspar	0.0228462
6	85593535	rs110273106	P	985	85564407	87276896	1004	0.48316	0.73427	8.22862	-5.65642	0.972	ODAM	ENSBTAG00000006810	939	Hic1	Jaspar	0.0234175
6	85593535	rs110273106	P	985	85564407	87276896	1004	0.48316	0.73427	8.22862	-5.65642	0.972	ODAM	ENSBTAG00000006810	939	HXA13_HUMAN	Hocomoco10	0.0232812
6	85593535	rs110273106	P	985	85564407	87276896	1004	0.48316	0.73427	8.22862	-5.65642	0.972	ODAM	ENSBTAG00000006810	939	MGA	Jaspar	0.0154467
6	85593535	rs110273106	P	985	85564407	87276896	1004	0.48316	0.73427	8.22862	-5.65642	0.972	ODAM	ENSBTAG00000006810	939	TBR1	Jaspar	0.0109241
6	85593535	rs110273106	P	985	85564407	87276896	1004	0.48316	0.73427	8.22862	-5.65642	0.972	ODAM	ENSBTAG00000006810	939	TBX1	Jaspar	0.0204032
6	85593535	rs110273106	P	985	85564407	87276896	1004	0.48316	0.73427	8.22862	-5.65642	0.972	ODAM	ENSBTAG00000006810	939	TBX2	Jaspar	0.00717898
6	85593535	rs110273106	P	985	85564407	87276896	1004	0.48316	0.73427	8.22862	-5.65642	0.972	ODAM	ENSBTAG00000006810	939	TBX21_HUMAN	Hocomoco10	0.0144145
6	85593535	rs110273106	P	985	85564407	87276896	1004	0.48316	0.73427	8.22862	-5.65642	0.972	ODAM	ENSBTAG00000006810	939	TBX4	Jaspar	0.0125188
6	85593598	rs110412212	P	878	85564407	87276896	1004	0.35237	0.56725	8.68379	-5.74704	0.959099	ODAM	ENSBTAG00000006810	876	SRBP1_HUMAN	Hocomoco10	0.0164461
6	85593921	rs211376259	P	227	85564407	87276896	1004	0.48535	0.87358	11.1597	-7.0988	1.03493	ODAM	ENSBTAG00000006810	553	CG4328-RA	Jaspar	0.0215601
6	85593921	rs211376259	Ca	12	85406891	85599456	44	0.48535	0.87358	15.7591	-9.54051	1.15801	ODAM	ENSBTAG00000006810	553	Arid5a	Jaspar	0.00881862
6	85593921	rs211376259	Mg	12	85587260	85599456	41	0.48535	0.87358	28.6523	-1.06476	0.0946163	ODAM	ENSBTAG00000006810	553	Arid5a	Jaspar	0.016498
6	86091433	rs109583785	Na	129	85409619	86104900	312	0.34143	0.74219	6.33969	2.89389	0.573801	RUFY3	ENSBTAG00000016795	1524	BSH_HUMAN	Hocomoco10	0.0190261
6	86091433	rs109583785	Na	129	85409619	86104900	312	0.34143	0.74219	6.33969	2.89389	0.573801	RUFY3	ENSBTAG00000016795	1524	DOF2.4	Jaspar	0.0106996
6	86091433	rs109583785	Na	129	85409619	86104900	312	0.34143	0.74219	6.33969	2.89389	0.573801	RUFY3	ENSBTAG00000016795	1524	DOF5.3	Jaspar	0.00301972
6	86091433	rs109583785	Na	129	85409619	86104900	312	0.34143	0.74219	6.33969	2.89389	0.573801	RUFY3	ENSBTAG00000016795	1524	FOXP3	Jaspar	0.0201877
6	86091433	rs109583785	Na	129	85409619	86104900	312	0.34143	0.74219	6.33969	2.89389	0.573801	RUFY3	ENSBTAG00000016795	1524	GATA-X	Transfac3.2	0.0202569
6	86091433	rs109583785	Na	129	85409619	86104900	312	0.34143	0.74219	6.33969	2.89389	0.573801	RUFY3	ENSBTAG00000016795	1524	PRD14_HUMAN	Hocomoco10	0.0176921
6	87007295	rs108964685	P	847	85564407	87276896	1004	0.38225	0.9999	8.97392	-6.58674	1.07983	GC	ENSBTAG00000013718	233	E2F1_HUMAN	Hocomoco10	0.0164864
6	87007295	rs108964685	P	847	85564407	87276896	1004	0.38225	0.9999	8.97392	-6.58674	1.07983	GC	ENSBTAG00000013718	233	E2F4	Jaspar	0.0190546
6	87007295	rs108964685	P	847	85564407	87276896	1004	0.38225	0.9999	8.97392	-6.58674	1.07983	GC	ENSBTAG00000013718	233	ELF2_HUMAN	Hocomoco10	0.0177065
6	87007295	rs108964685	P	847	85564407	87276896	1004	0.38225	0.9999	8.97392	-6.58674	1.07983	GC	ENSBTAG00000013718	233	KAISO_HUMAN	Hocomoco10	0.0144078
6	87007295	rs108964685	P	847	85564407	87276896	1004	0.38225	0.9999	8.97392	-6.58674	1.07983	GC	ENSBTAG00000013718	233	SP3	Jaspar	0.0234043
6	87007295	rs108964685	P	847	85564407	87276896	1004	0.38225	0.9999	8.97392	-6.58674	1.07983	GC	ENSBTAG00000013718	233	UGA3	Jaspar	0.0151427
6	87007340	rs109541079	P	851	85564407	87276896	1004	0.38228	0.99967	8.91682	-6.56241	1.07956	GC	ENSBTAG00000013718	278	SPL8	Jaspar	0.0217393
6	87007340	rs109541079	P	851	85564407	87276896	1004	0.38228	0.99967	8.91682	-6.56241	1.07956	GC	ENSBTAG00000013718	278	SPL8	Jaspar	0.023304
6	87007823	rs109611915	P	830	85564407	87276896	1004	0.38397	0.99292	8.99743	-6.61456	1.08285	GC	ENSBTAG00000013718	761	HSF	Transfac3.2	0.0203335
6	87007823	rs109611915	P	830	85564407	87276896	1004	0.38397	0.99292	8.99743	-6.61456	1.08285	GC	ENSBTAG00000013718	761	HXD8_HUMAN	Hocomoco10	0.0153551
6	87007823	rs109611915	P	830	85564407	87276896	1004	0.38397	0.99292	8.99743	-6.61456	1.08285	GC	ENSBTAG00000013718	761	UBIP1_HUMAN	Hocomoco10	0.0235622
6	87008274	1000G_84718325	P	852	85564407	87276896	1004	0.40523	0.90684	8.90939	-6.81944	1.12235	GC	ENSBTAG00000013718	1212	CF1_/_USP	Transfac3.2	0.0124711
6	87008274	1000G_84718325	P	852	85564407	87276896	1004	0.40523	0.90684	8.90939	-6.81944	1.12235	GC	ENSBTAG00000013718	1212	COT1_HUMAN	Hocomoco10	0.0116282
6	87008274	1000G_84718325	P	852	85564407	87276896	1004	0.40523	0.90684	8.90939	-6.81944	1.12235	GC	ENSBTAG00000013718	1212	COT1_HUMAN	Hocomoco10	0.0217274
6	87008274	1000G_84718325	P	852	85564407	87276896	1004	0.40523	0.90684	8.90939	-6.81944	1.12235	GC	ENSBTAG00000013718	1212	COT2_HUMAN	Hocomoco10	0.0116524
6	87008274	1000G_84718325	P	852	85564407	87276896	1004	0.40523	0.90684	8.90939	-6.81944	1.12235	GC	ENSBTAG00000013718	1212	ERR1_HUMAN	Hocomoco10	0.0233898
6	87008274	1000G_84718325	P	852	85564407	87276896	1004	0.40523	0.90684	8.90939	-6.81944	1.12235	GC	ENSBTAG00000013718	1212	ESR2_HUMAN	Hocomoco10	0.0164183
6	87008274	1000G_84718325	P	852	85564407	87276896	1004	0.40523	0.90684	8.90939	-6.81944	1.12235	GC	ENSBTAG00000013718	1212	NR1I2_HUMAN	Hocomoco10	0.0248026
6	87008274	1000G_84718325	P	852	85564407	87276896	1004	0.40523	0.90684	8.90939	-6.81944	1.12235	GC	ENSBTAG00000013718	1212	NR1I3_HUMAN	Hocomoco10	0.0215633
6	87008274	1000G_84718325	P	852	85564407	87276896	1004	0.40523	0.90684	8.90939	-6.81944	1.12235	GC	ENSBTAG00000013718	1212	NR2C1_HUMAN	Hocomoco10	0.00504901
6	87008274	1000G_84718325	P	852	85564407	87276896	1004	0.40523	0.90684	8.90939	-6.81944	1.12235	GC	ENSBTAG00000013718	1212	NR2C2	Jaspar	0.0234546
6	87008274	1000G_84718325	P	852	85564407	87276896	1004	0.40523	0.90684	8.90939	-6.81944	1.12235	GC	ENSBTAG00000013718	1212	NR2F1	Jaspar	0.0234993
6	87008274	1000G_84718325	P	852	85564407	87276896	1004	0.40523	0.90684	8.90939	-6.81944	1.12235	GC	ENSBTAG00000013718	1212	Nr2f6	Jaspar	0.0154515
6	87008274	1000G_84718325	P	852	85564407	87276896	1004	0.40523	0.90684	8.90939	-6.81944	1.12235	GC	ENSBTAG00000013718	1212	NR4A2	Jaspar	0.0216803
6	87008274	1000G_84718325	P	852	85564407	87276896	1004	0.40523	0.90684	8.90939	-6.81944	1.12235	GC	ENSBTAG00000013718	1212	NR4A2_HUMAN	Hocomoco10	0.0202162
6	87008274	1000G_84718325	P	852	85564407	87276896	1004	0.40523	0.90684	8.90939	-6.81944	1.12235	GC	ENSBTAG00000013718	1212	PAX2_HUMAN	Hocomoco10	0.0202332
6	87008274	1000G_84718325	P	852	85564407	87276896	1004	0.40523	0.90684	8.90939	-6.81944	1.12235	GC	ENSBTAG00000013718	1212	PPARA_HUMAN	Hocomoco10	0.00668212
6	87008274	1000G_84718325	P	852	85564407	87276896	1004	0.40523	0.90684	8.90939	-6.81944	1.12235	GC	ENSBTAG00000013718	1212	PPARA_HUMAN	Hocomoco10	0.0216606
6	87008274	1000G_84718325	P	852	85564407	87276896	1004	0.40523	0.90684	8.90939	-6.81944	1.12235	GC	ENSBTAG00000013718	1212	RARA_HUMAN	Hocomoco10	0.0215275
6	87008274	1000G_84718325	P	852	85564407	87276896	1004	0.40523	0.90684	8.90939	-6.81944	1.12235	GC	ENSBTAG00000013718	1212	RARB_HUMAN	Hocomoco10	0.0189436
6	87008274	1000G_84718325	P	852	85564407	87276896	1004	0.40523	0.90684	8.90939	-6.81944	1.12235	GC	ENSBTAG00000013718	1212	RARG_HUMAN	Hocomoco10	0.0163413
6	87008274	1000G_84718325	P	852	85564407	87276896	1004	0.40523	0.90684	8.90939	-6.81944	1.12235	GC	ENSBTAG00000013718	1212	RXRB_HUMAN	Hocomoco10	0.011594
6	87008274	1000G_84718325	P	852	85564407	87276896	1004	0.40523	0.90684	8.90939	-6.81944	1.12235	GC	ENSBTAG00000013718	1212	VDR_HUMAN	Hocomoco10	0.00578048
6	87248193	rs110353011	P	872	85564407	87276896	1004	0.41739	0.50146	8.75628	-8.70162	1.44564	NPFFR2	ENSBTAG00000009070	744	Atf1	Jaspar	0.00822852
6	87248193	rs110353011	P	872	85564407	87276896	1004	0.41739	0.50146	8.75628	-8.70162	1.44564	NPFFR2	ENSBTAG00000009070	744	Atf1	Jaspar	0.0233407
6	87248193	rs110353011	P	872	85564407	87276896	1004	0.41739	0.50146	8.75628	-8.70162	1.44564	NPFFR2	ENSBTAG00000009070	744	ATF1_HUMAN	Hocomoco10	0.00166425
6	87248193	rs110353011	P	872	85564407	87276896	1004	0.41739	0.50146	8.75628	-8.70162	1.44564	NPFFR2	ENSBTAG00000009070	744	ATF2_HUMAN	Hocomoco10	0.0108582
6	87248193	rs110353011	P	872	85564407	87276896	1004	0.41739	0.50146	8.75628	-8.70162	1.44564	NPFFR2	ENSBTAG00000009070	744	ATF3_HUMAN	Hocomoco10	0.018943
6	87248193	rs110353011	P	872	85564407	87276896	1004	0.41739	0.50146	8.75628	-8.70162	1.44564	NPFFR2	ENSBTAG00000009070	744	ATF4	Jaspar	0.0134622
6	87248193	rs110353011	P	872	85564407	87276896	1004	0.41739	0.50146	8.75628	-8.70162	1.44564	NPFFR2	ENSBTAG00000009070	744	ATF7	Jaspar	0.0219399
6	87248193	rs110353011	P	872	85564407	87276896	1004	0.41739	0.50146	8.75628	-8.70162	1.44564	NPFFR2	ENSBTAG00000009070	744	ATF7	Jaspar	0.0235194
6	87248193	rs110353011	P	872	85564407	87276896	1004	0.41739	0.50146	8.75628	-8.70162	1.44564	NPFFR2	ENSBTAG00000009070	744	ATF7_HUMAN	Hocomoco10	0.0166205
6	87248193	rs110353011	P	872	85564407	87276896	1004	0.41739	0.50146	8.75628	-8.70162	1.44564	NPFFR2	ENSBTAG00000009070	744	ATF7_HUMAN	Hocomoco10	0.0219493
6	87248193	rs110353011	P	872	85564407	87276896	1004	0.41739	0.50146	8.75628	-8.70162	1.44564	NPFFR2	ENSBTAG00000009070	744	bZIP910	Jaspar	0.0210929
6	87248193	rs110353011	P	872	85564407	87276896	1004	0.41739	0.50146	8.75628	-8.70162	1.44564	NPFFR2	ENSBTAG00000009070	744	CREB	Transfac3.2	0.0230445
6	87248193	rs110353011	P	872	85564407	87276896	1004	0.41739	0.50146	8.75628	-8.70162	1.44564	NPFFR2	ENSBTAG00000009070	744	CREB5_HUMAN	Hocomoco10	0.0134758
6	87248193	rs110353011	P	872	85564407	87276896	1004	0.41739	0.50146	8.75628	-8.70162	1.44564	NPFFR2	ENSBTAG00000009070	744	CRE-BP1	Transfac3.2	0.0214978
6	87248193	rs110353011	P	872	85564407	87276896	1004	0.41739	0.50146	8.75628	-8.70162	1.44564	NPFFR2	ENSBTAG00000009070	744	Crem	Jaspar	0.00507536
6	87248193	rs110353011	P	872	85564407	87276896	1004	0.41739	0.50146	8.75628	-8.70162	1.44564	NPFFR2	ENSBTAG00000009070	744	Crem	Jaspar	0.0116368
6	87248193	rs110353011	P	872	85564407	87276896	1004	0.41739	0.50146	8.75628	-8.70162	1.44564	NPFFR2	ENSBTAG00000009070	744	CST6	Jaspar	0.0108105
6	87248193	rs110353011	P	872	85564407	87276896	1004	0.41739	0.50146	8.75628	-8.70162	1.44564	NPFFR2	ENSBTAG00000009070	744	CST6	Jaspar	0.0233682
6	87248193	rs110353011	P	872	85564407	87276896	1004	0.41739	0.50146	8.75628	-8.70162	1.44564	NPFFR2	ENSBTAG00000009070	744	Gmeb1	Jaspar	0.0164545
6	87248193	rs110353011	P	872	85564407	87276896	1004	0.41739	0.50146	8.75628	-8.70162	1.44564	NPFFR2	ENSBTAG00000009070	744	Gmeb1	Jaspar	0.0217466
6	87248193	rs110353011	P	872	85564407	87276896	1004	0.41739	0.50146	8.75628	-8.70162	1.44564	NPFFR2	ENSBTAG00000009070	744	GMEB2	Jaspar	0.00941086
6	87248193	rs110353011	P	872	85564407	87276896	1004	0.41739	0.50146	8.75628	-8.70162	1.44564	NPFFR2	ENSBTAG00000009070	744	GMEB2	Jaspar	0.0143127
6	87248193	rs110353011	P	872	85564407	87276896	1004	0.41739	0.50146	8.75628	-8.70162	1.44564	NPFFR2	ENSBTAG00000009070	744	GMEB2_HUMAN	Hocomoco10	0.0189924
6	87248193	rs110353011	P	872	85564407	87276896	1004	0.41739	0.50146	8.75628	-8.70162	1.44564	NPFFR2	ENSBTAG00000009070	744	JUN	Jaspar	0.00829818
6	87248193	rs110353011	P	872	85564407	87276896	1004	0.41739	0.50146	8.75628	-8.70162	1.44564	NPFFR2	ENSBTAG00000009070	744	NAC025	Jaspar	0.0203676
6	87248193	rs110353011	P	872	85564407	87276896	1004	0.41739	0.50146	8.75628	-8.70162	1.44564	NPFFR2	ENSBTAG00000009070	744	NAC043	Jaspar	0.00947996
6	87248193	rs110353011	P	872	85564407	87276896	1004	0.41739	0.50146	8.75628	-8.70162	1.44564	NPFFR2	ENSBTAG00000009070	744	TGA5	Jaspar	0.0124071
6	87248193	rs110353011	P	872	85564407	87276896	1004	0.41739	0.50146	8.75628	-8.70162	1.44564	NPFFR2	ENSBTAG00000009070	744	TGA5	Jaspar	0.0233984
6	87248193	rs110353011	P	872	85564407	87276896	1004	0.41739	0.50146	8.75628	-8.70162	1.44564	NPFFR2	ENSBTAG00000009070	744	TGA6	Jaspar	0.0153605
6	87248193	rs110353011	P	872	85564407	87276896	1004	0.41739	0.50146	8.75628	-8.70162	1.44564	NPFFR2	ENSBTAG00000009070	744	TGA7	Jaspar	0.0203104
6	87248193	rs110353011	P	872	85564407	87276896	1004	0.41739	0.50146	8.75628	-8.70162	1.44564	NPFFR2	ENSBTAG00000009070	744	vis	Jaspar	0.0228535
6	87248193	rs110353011	P	872	85564407	87276896	1004	0.41739	0.50146	8.75628	-8.70162	1.44564	NPFFR2	ENSBTAG00000009070	744	YAP3	Jaspar	0.0228808
6	87248193	rs110353011	P	872	85564407	87276896	1004	0.41739	0.50146	8.75628	-8.70162	1.44564	NPFFR2	ENSBTAG00000009070	744	ZN333_HUMAN	Hocomoco10	0.0232377
6	117359470	1000G_85989504	Citrate	6	117331679	117456476	30	0.42744	0.49328	9.75882	-0.135612	0.0212475	FGFRL1	ENSBTAG00000027464	670	E2F6_HUMAN	Hocomoco10	0.00670112
6	117399161	rs135154060	Citrate	17	117331679	117456476	30	0.40278	0.22158	8.22318	-0.151481	0.02604	DGKQ	ENSBTAG00000017240	665	ASCL2_HUMAN	Hocomoco10	0.0153331
6	117399161	rs135154060	Citrate	17	117331679	117456476	30	0.40278	0.22158	8.22318	-0.151481	0.02604	DGKQ	ENSBTAG00000017240	665	KLF5	Jaspar	0.0154803
6	117399161	rs135154060	Citrate	17	117331679	117456476	30	0.40278	0.22158	8.22318	-0.151481	0.02604	DGKQ	ENSBTAG00000017240	665	SP1	Jaspar	0.0204489
6	117399161	rs135154060	Citrate	17	117331679	117456476	30	0.40278	0.22158	8.22318	-0.151481	0.02604	DGKQ	ENSBTAG00000017240	665	SPIC_HUMAN	Hocomoco10	0.00133125
7	1184497	1000G_86053235	Na	313	1055458	1365056	387	0.47496	0.59052	10.8782	-2.68275	0.396503	RNF130	ENSBTAG00000004856	223	ARNT2_HUMAN	Hocomoco10	0.0232607
7	1184497	1000G_86053235	Na	313	1055458	1365056	387	0.47496	0.59052	10.8782	-2.68275	0.396503	RNF130	ENSBTAG00000004856	223	RDS1	Jaspar	0.0141226
7	1184497	1000G_86053235	Na	313	1055458	1365056	387	0.47496	0.59052	10.8782	-2.68275	0.396503	RNF130	ENSBTAG00000004856	223	RDS1	Jaspar	0.016237
7	1184497	1000G_86053235	Na	313	1055458	1365056	387	0.47496	0.59052	10.8782	-2.68275	0.396503	RNF130	ENSBTAG00000004856	223	SKN7	Jaspar	0.0227922
7	1184497	1000G_86053235	Na	313	1055458	1365056	387	0.47496	0.59052	10.8782	-2.68275	0.396503	RNF130	ENSBTAG00000004856	223	T11I18.17	Jaspar	0.0164049
7	1184497	1000G_86053235	Na	313	1055458	1365056	387	0.47496	0.59052	10.8782	-2.68275	0.396503	RNF130	ENSBTAG00000004856	223	YLL054C	Jaspar	0.00874816
7	1184685	1000G_86053242	Na	199	1055458	1365056	387	0.49022	0.5839	11.3314	-2.77458	0.401212	RNF130	ENSBTAG00000004856	35	CRF2	Jaspar	0.0233721
7	1184685	1000G_86053242	Na	199	1055458	1365056	387	0.49022	0.5839	11.3314	-2.77458	0.401212	RNF130	ENSBTAG00000004856	35	EGR1	Jaspar	0.0144393
7	1184685	1000G_86053242	Na	199	1055458	1365056	387	0.49022	0.5839	11.3314	-2.77458	0.401212	RNF130	ENSBTAG00000004856	35	ID4_HUMAN	Hocomoco10	0.0232391
7	1184685	1000G_86053242	Na	199	1055458	1365056	387	0.49022	0.5839	11.3314	-2.77458	0.401212	RNF130	ENSBTAG00000004856	35	MBD2_HUMAN	Hocomoco10	0.021813
7	1184685	1000G_86053242	Na	199	1055458	1365056	387	0.49022	0.5839	11.3314	-2.77458	0.401212	RNF130	ENSBTAG00000004856	35	MBD2_HUMAN	Hocomoco10	0.0233715
7	1184685	1000G_86053242	Na	199	1055458	1365056	387	0.49022	0.5839	11.3314	-2.77458	0.401212	RNF130	ENSBTAG00000004856	35	REI1	Jaspar	0.0244553
7	38925113	rs382566005	Ca	11	37353946	39223460	24	0.04675	0.55296	7.22308	13.7996	2.54638	GRK6	ENSBTAG00000043994	800	COT1_HUMAN	Hocomoco10	0.0202435
7	38925113	rs382566005	Ca	11	37353946	39223460	24	0.04675	0.55296	7.22308	13.7996	2.54638	GRK6	ENSBTAG00000043994	800	Dof2	Jaspar	0.0219902
7	38925113	rs382566005	Ca	11	37353946	39223460	24	0.04675	0.55296	7.22308	13.7996	2.54638	GRK6	ENSBTAG00000043994	800	HNF4A_HUMAN	Hocomoco10	0.0234011
7	38925113	rs382566005	Ca	11	37353946	39223460	24	0.04675	0.55296	7.22308	13.7996	2.54638	GRK6	ENSBTAG00000043994	800	HNF4G_HUMAN	Hocomoco10	0.0218287
7	38925113	rs382566005	Ca	11	37353946	39223460	24	0.04675	0.55296	7.22308	13.7996	2.54638	GRK6	ENSBTAG00000043994	800	PBF	Jaspar	0.0235406
7	38925113	rs382566005	Ca	11	37353946	39223460	24	0.04675	0.55296	7.22308	13.7996	2.54638	GRK6	ENSBTAG00000043994	800	PPARA_HUMAN	Hocomoco10	0.0216606
7	38925113	rs382566005	Ca	11	37353946	39223460	24	0.04675	0.55296	7.22308	13.7996	2.54638	GRK6	ENSBTAG00000043994	800	PPARD_HUMAN	Hocomoco10	0.0189108
7	38925113	rs382566005	Ca	11	37353946	39223460	24	0.04675	0.55296	7.22308	13.7996	2.54638	GRK6	ENSBTAG00000043994	800	SKN7	Jaspar	0.0184709
7	38925113	rs382566005	Ca	11	37353946	39223460	24	0.04675	0.55296	7.22308	13.7996	2.54638	GRK6	ENSBTAG00000043994	800	STF1_HUMAN	Hocomoco10	0.0202572
7	39108608	rs377925775	Ca	8	37353946	39223460	24	0.07316	0.48006	7.62716	12.1006	2.16727	ENSBTAG00000048931	ENSBTAG00000048931	1553	HXD12_HUMAN	Hocomoco10	0.0134234
7	39123902	rs379424148	Ca	19	37353946	39223460	24	0.07505	0.44461	6.55309	11.2131	2.18301	B4GALT7	ENSBTAG00000001767	2381	c-Myb	Transfac3.2	0.00875612
7	39123902	rs379424148	Ca	19	37353946	39223460	24	0.07505	0.44461	6.55309	11.2131	2.18301	B4GALT7	ENSBTAG00000001767	2381	LBX1	Jaspar	0.0217996
7	39123902	rs379424148	Ca	19	37353946	39223460	24	0.07505	0.44461	6.55309	11.2131	2.18301	B4GALT7	ENSBTAG00000001767	2381	MAFG_HUMAN	Hocomoco10	0.012277
7	39123902	rs379424148	Ca	19	37353946	39223460	24	0.07505	0.44461	6.55309	11.2131	2.18301	B4GALT7	ENSBTAG00000001767	2381	MYBB_HUMAN	Hocomoco10	0.0123435
7	39123902	rs379424148	Ca	19	37353946	39223460	24	0.07505	0.44461	6.55309	11.2131	2.18301	B4GALT7	ENSBTAG00000001767	2381	NF2L1_HUMAN	Hocomoco10	0.0132726
7	39123902	rs379424148	Ca	19	37353946	39223460	24	0.07505	0.44461	6.55309	11.2131	2.18301	B4GALT7	ENSBTAG00000001767	2381	PAX2_HUMAN	Hocomoco10	0.0175811
7	39123902	rs379424148	Ca	19	37353946	39223460	24	0.07505	0.44461	6.55309	11.2131	2.18301	B4GALT7	ENSBTAG00000001767	2381	sma-4	Jaspar	0.0177369
7	39123902	rs379424148	Ca	19	37353946	39223460	24	0.07505	0.44461	6.55309	11.2131	2.18301	B4GALT7	ENSBTAG00000001767	2381	SMAD2_HUMAN	Hocomoco10	0.0189575
7	39123902	rs379424148	Ca	19	37353946	39223460	24	0.07505	0.44461	6.55309	11.2131	2.18301	B4GALT7	ENSBTAG00000001767	2381	v-Myb	Transfac3.2	0.0189016
7	39123902	rs379424148	Ca	19	37353946	39223460	24	0.07505	0.44461	6.55309	11.2131	2.18301	B4GALT7	ENSBTAG00000001767	2381	YY1	Transfac3.2	0.0201935
7	39223460	rs382384561	Ca	22	37353946	39223460	24	0.06359	0.68615	6.51026	11.9787	2.34051	RMND5B	ENSBTAG00000006371	4269	ASCL2_HUMAN	Hocomoco10	0.018904
7	39223460	rs382384561	Ca	22	37353946	39223460	24	0.06359	0.68615	6.51026	11.9787	2.34051	RMND5B	ENSBTAG00000006371	4269	MESP1_HUMAN	Hocomoco10	0.021771
7	39223460	rs382384561	Ca	22	37353946	39223460	24	0.06359	0.68615	6.51026	11.9787	2.34051	RMND5B	ENSBTAG00000006371	4269	SNAI2	Jaspar	0.0165602
7	41320565	rs483219367	Ca	20	39528343	42832365	179	0.05795	0.76466	11.403	18.3118	2.63903	ENSBTAG00000053872	ENSBTAG00000053872	1804	AHL20	Jaspar	0.0143319
7	41320830	rs467350218	Ca	8	39528343	42832365	179	0.0595	0.76414	11.5418	18.2365	2.61124	ENSBTAG00000053872	ENSBTAG00000053872	1539	C/EBPbeta	Transfac3.2	0.0232564
7	41320946	1000G_87606269	Ca	2	39528343	42832365	179	0.0577	0.76277	11.5953	18.4349	2.63313	ENSBTAG00000053872	ENSBTAG00000053872	1423	Arid5a	Jaspar	0.015384
7	41321651	1000G_87606286	Ca	4	39528343	42832365	179	0.05847	0.76175	11.5833	18.4331	2.63434	ENSBTAG00000053872	ENSBTAG00000053872	718	EMX2	Jaspar	0.0204471
7	41321781	rs209051255	Ca	1	39528343	42832365	179	0.05863	0.76443	11.6123	18.4223	2.62927	ENSBTAG00000053872	ENSBTAG00000053872	588	Foxd3	Jaspar	0.0217483
7	41322079	rs210208732	Ca	9	39528343	42832365	179	0.05881	0.76167	11.5193	18.3393	2.62871	ENSBTAG00000053872	ENSBTAG00000053872	290	HSF4	Jaspar	0.0234526
7	41322165	rs439847629	Ca	29	39528343	42832365	179	0.06079	0.78073	11.2231	17.636	2.56336	ENSBTAG00000053872	ENSBTAG00000053872	204	AHL12	Jaspar	0.0202099
7	42726372	rs42905402	Ca	132	39528343	42832365	179	0.08833	0.97735	8.39008	-10.7376	1.82576	PGBD2	ENSBTAG00000019814	352	BARH1_HUMAN	Hocomoco10	0.0165823
7	42726372	rs42905402	Ca	132	39528343	42832365	179	0.08833	0.97735	8.39008	-10.7376	1.82576	PGBD2	ENSBTAG00000019814	352	CEP3	Jaspar	0.0201666
7	42726372	rs42905402	Ca	132	39528343	42832365	179	0.08833	0.97735	8.39008	-10.7376	1.82576	PGBD2	ENSBTAG00000019814	352	Dll	Jaspar	0.0215841
7	42726372	rs42905402	Ca	132	39528343	42832365	179	0.08833	0.97735	8.39008	-10.7376	1.82576	PGBD2	ENSBTAG00000019814	352	Dlx1	Jaspar	0.0189435
7	42726372	rs42905402	Ca	132	39528343	42832365	179	0.08833	0.97735	8.39008	-10.7376	1.82576	PGBD2	ENSBTAG00000019814	352	Dlx2	Jaspar	0.0108267
7	42726372	rs42905402	Ca	132	39528343	42832365	179	0.08833	0.97735	8.39008	-10.7376	1.82576	PGBD2	ENSBTAG00000019814	352	Dlx3	Jaspar	0.0176692
7	42726372	rs42905402	Ca	132	39528343	42832365	179	0.08833	0.97735	8.39008	-10.7376	1.82576	PGBD2	ENSBTAG00000019814	352	Dlx4	Jaspar	0.0189283
7	42726372	rs42905402	Ca	132	39528343	42832365	179	0.08833	0.97735	8.39008	-10.7376	1.82576	PGBD2	ENSBTAG00000019814	352	DLX6	Jaspar	0.017687
7	42726372	rs42905402	Ca	132	39528343	42832365	179	0.08833	0.97735	8.39008	-10.7376	1.82576	PGBD2	ENSBTAG00000019814	352	EVX1	Jaspar	0.0133994
7	42726372	rs42905402	Ca	132	39528343	42832365	179	0.08833	0.97735	8.39008	-10.7376	1.82576	PGBD2	ENSBTAG00000019814	352	GBX2	Jaspar	0.0203857
7	42726372	rs42905402	Ca	132	39528343	42832365	179	0.08833	0.97735	8.39008	-10.7376	1.82576	PGBD2	ENSBTAG00000019814	352	HMG-1	Jaspar	0.0188053
7	42726372	rs42905402	Ca	132	39528343	42832365	179	0.08833	0.97735	8.39008	-10.7376	1.82576	PGBD2	ENSBTAG00000019814	352	HOXC10	Jaspar	0.0218684
7	42726372	rs42905402	Ca	132	39528343	42832365	179	0.08833	0.97735	8.39008	-10.7376	1.82576	PGBD2	ENSBTAG00000019814	352	HXD4_HUMAN	Hocomoco10	0.0230821
7	42726372	rs42905402	Ca	132	39528343	42832365	179	0.08833	0.97735	8.39008	-10.7376	1.82576	PGBD2	ENSBTAG00000019814	352	LYS14	Jaspar	0.0153255
7	42726372	rs42905402	Ca	132	39528343	42832365	179	0.08833	0.97735	8.39008	-10.7376	1.82576	PGBD2	ENSBTAG00000019814	352	Nobox	Jaspar	0.0232931
7	42726372	rs42905402	Ca	132	39528343	42832365	179	0.08833	0.97735	8.39008	-10.7376	1.82576	PGBD2	ENSBTAG00000019814	352	RGT1	Jaspar	0.0153835
7	42726372	rs42905402	Ca	132	39528343	42832365	179	0.08833	0.97735	8.39008	-10.7376	1.82576	PGBD2	ENSBTAG00000019814	352	sd	Jaspar	0.0132681
7	42726372	rs42905402	Ca	132	39528343	42832365	179	0.08833	0.97735	8.39008	-10.7376	1.82576	PGBD2	ENSBTAG00000019814	352	STB4	Jaspar	0.0179763
7	42726372	rs42905402	Ca	132	39528343	42832365	179	0.08833	0.97735	8.39008	-10.7376	1.82576	PGBD2	ENSBTAG00000019814	352	TEAD4	Jaspar	0.0153799
7	42823492	rs42826728	Ca	115	39528343	42832365	179	0.14094	0.60826	8.61712	10.1853	1.7069	ENSBTAG00000009273	ENSBTAG00000009273	525	FOXB1	Jaspar	0.0203854
7	42823492	rs42826728	Ca	115	39528343	42832365	179	0.14094	0.60826	8.61712	10.1853	1.7069	ENSBTAG00000009273	ENSBTAG00000009273	525	FOXD1	Jaspar	0.0210535
7	42823492	rs42826728	Ca	115	39528343	42832365	179	0.14094	0.60826	8.61712	10.1853	1.7069	ENSBTAG00000009273	ENSBTAG00000009273	525	FOXF2_HUMAN	Hocomoco10	0.0249354
7	42823492	rs42826728	Ca	115	39528343	42832365	179	0.14094	0.60826	8.61712	10.1853	1.7069	ENSBTAG00000009273	ENSBTAG00000009273	525	Foxj3	Jaspar	0.023373
7	42823492	rs42826728	Ca	115	39528343	42832365	179	0.14094	0.60826	8.61712	10.1853	1.7069	ENSBTAG00000009273	ENSBTAG00000009273	525	Foxk1	Jaspar	0.0218189
7	42823492	rs42826728	Ca	115	39528343	42832365	179	0.14094	0.60826	8.61712	10.1853	1.7069	ENSBTAG00000009273	ENSBTAG00000009273	525	PRGR_HUMAN	Hocomoco10	0.0232584
7	43104832	rs41625347	Ca	192	43090012	44848268	250	0.06168	0.85886	14.4893	20.2224	2.56589	C2CD4C	ENSBTAG00000047560	4525	ceh-22	Jaspar	0.0176871
7	43146403	rs208526793	Ca	111	43090012	44848268	250	0.06761	0.95214	15.777	21.0654	2.55536	ODF3L2	ENSBTAG00000039372	2192	ERF105	Jaspar	0.0216581
7	43152113	rs382702188	Ca	154	43090012	44848268	250	0.06222	0.87106	15.3041	21.8658	2.69537	ENSBTAG00000050765	ENSBTAG00000050765	181	C/EBP	Transfac3.2	0.00535495
7	43152457	rs209634180	Ca	85	43090012	44848268	250	0.06774	0.93544	16.6549	21.3345	2.51527	ENSBTAG00000050765	ENSBTAG00000050765	525	GCM2_HUMAN	Hocomoco10	0.023434
7	43153428	rs378982403	Ca	193	43090012	44848268	250	0.0609	0.87305	14.4884	20.7235	2.62956	ENSBTAG00000050765	ENSBTAG00000050765	1496	AZF1	Jaspar	0.0132518
7	43158413	rs209487136	Ca	230	43090012	44848268	250	0.05358	0.76345	12.5842	19.14	2.61712	MADCAM1	ENSBTAG00000039355	328	E2F1	Jaspar	0.0234419
7	43171756	rs210085530	Ca	105	43090012	44848268	250	0.06747	0.95987	15.83	20.873	2.52756	CDC34	ENSBTAG00000002098	2801	dl	Jaspar	0.021717
7	43172924	rs210479449	Ca	103	43090012	44848268	250	0.06768	0.95482	15.8563	20.9197	2.53099	CDC34	ENSBTAG00000002098	3969	GIS1	Jaspar	0.0188659
7	43180429	rs207613109	Ca	236	43090012	44848268	250	0.06571	0.901	12.4424	16.1307	2.21899	GZMM	ENSBTAG00000002100	776	AP-1	Transfac3.2	0.0249713
7	43180429	rs207613109	Ca	236	43090012	44848268	250	0.06571	0.901	12.4424	16.1307	2.21899	GZMM	ENSBTAG00000002100	776	ARF3	Jaspar	0.012512
7	43180429	rs207613109	Ca	236	43090012	44848268	250	0.06571	0.901	12.4424	16.1307	2.21899	GZMM	ENSBTAG00000002100	776	BATF_HUMAN	Hocomoco10	0.0165689
7	43180429	rs207613109	Ca	236	43090012	44848268	250	0.06571	0.901	12.4424	16.1307	2.21899	GZMM	ENSBTAG00000002100	776	CEP3	Jaspar	0.0248279
7	43180429	rs207613109	Ca	236	43090012	44848268	250	0.06571	0.901	12.4424	16.1307	2.21899	GZMM	ENSBTAG00000002100	776	COT2_HUMAN	Hocomoco10	0.0176392
7	43180429	rs207613109	Ca	236	43090012	44848268	250	0.06571	0.901	12.4424	16.1307	2.21899	GZMM	ENSBTAG00000002100	776	ELK1	Jaspar	0.0235014
7	43180429	rs207613109	Ca	236	43090012	44848268	250	0.06571	0.901	12.4424	16.1307	2.21899	GZMM	ENSBTAG00000002100	776	Elk-1	Transfac3.2	0.0153481
7	43180429	rs207613109	Ca	236	43090012	44848268	250	0.06571	0.901	12.4424	16.1307	2.21899	GZMM	ENSBTAG00000002100	776	ELK1_HUMAN	Hocomoco10	0.0249822
7	43180429	rs207613109	Ca	236	43090012	44848268	250	0.06571	0.901	12.4424	16.1307	2.21899	GZMM	ENSBTAG00000002100	776	ELK3	Jaspar	0.0234193
7	43180429	rs207613109	Ca	236	43090012	44848268	250	0.06571	0.901	12.4424	16.1307	2.21899	GZMM	ENSBTAG00000002100	776	ELK4_HUMAN	Hocomoco10	0.0203509
7	43180429	rs207613109	Ca	236	43090012	44848268	250	0.06571	0.901	12.4424	16.1307	2.21899	GZMM	ENSBTAG00000002100	776	ETV1	Jaspar	0.0190174
7	43180429	rs207613109	Ca	236	43090012	44848268	250	0.06571	0.901	12.4424	16.1307	2.21899	GZMM	ENSBTAG00000002100	776	ETV3	Jaspar	0.0203358
7	43180429	rs207613109	Ca	236	43090012	44848268	250	0.06571	0.901	12.4424	16.1307	2.21899	GZMM	ENSBTAG00000002100	776	ETV5	Jaspar	0.0116651
7	43180429	rs207613109	Ca	236	43090012	44848268	250	0.06571	0.901	12.4424	16.1307	2.21899	GZMM	ENSBTAG00000002100	776	ETV6_HUMAN	Hocomoco10	0.0218748
7	43180429	rs207613109	Ca	236	43090012	44848268	250	0.06571	0.901	12.4424	16.1307	2.21899	GZMM	ENSBTAG00000002100	776	Pparg::Rxra	Jaspar	0.0153931
7	43180429	rs207613109	Ca	236	43090012	44848268	250	0.06571	0.901	12.4424	16.1307	2.21899	GZMM	ENSBTAG00000002100	776	PPARG_HUMAN	Hocomoco10	0.0217786
7	43180429	rs207613109	Ca	236	43090012	44848268	250	0.06571	0.901	12.4424	16.1307	2.21899	GZMM	ENSBTAG00000002100	776	RXRA_HUMAN	Hocomoco10	0.0133641
7	43180429	rs207613109	Ca	236	43090012	44848268	250	0.06571	0.901	12.4424	16.1307	2.21899	GZMM	ENSBTAG00000002100	776	Six4	Jaspar	0.0220625
7	43180429	rs207613109	Ca	236	43090012	44848268	250	0.06571	0.901	12.4424	16.1307	2.21899	GZMM	ENSBTAG00000002100	776	SMRC1_HUMAN	Hocomoco10	0.0233891
7	43180429	rs207613109	Ca	236	43090012	44848268	250	0.06571	0.901	12.4424	16.1307	2.21899	GZMM	ENSBTAG00000002100	776	TGIF1_HUMAN	Hocomoco10	0.0175821
7	43180429	rs207613109	Ca	236	43090012	44848268	250	0.06571	0.901	12.4424	16.1307	2.21899	GZMM	ENSBTAG00000002100	776	vis	Jaspar	0.0228535
7	43181597	rs207933718	Ca	99	43090012	44848268	250	0.06725	0.96179	15.8941	20.9097	2.52661	GZMM	ENSBTAG00000002100	1256	Nkx2-5(var.2)	Jaspar	0.0190559
7	44170520	rs132674090	Ca	163	43090012	44848268	250	0.06033	0.48677	15.262	22.5554	2.78442	REXO1	ENSBTAG00000020232	3349	CRF4	Jaspar	0.0232483
7	44183104	rs208017671	Ca	203	43090012	44848268	250	0.0576	0.52003	14.252	21.1339	2.70507	KLF16	ENSBTAG00000038055	404	AP2B_HUMAN	Hocomoco10	0.0217144
7	44220108	rs135122303	Ca	219	43090012	44848268	250	0.08184	0.88574	13.5339	14.7299	1.93774	SCAMP4	ENSBTAG00000045762	253	CHA4	Jaspar	0.0216672
11	14149834	rs457744537	K	507	13798363	15368263	563	0.02753	0.84165	7.10607	11.1009	2.06686	FAM136A	ENSBTAG00000008674	301	HNF1B_HUMAN	Hocomoco10	0.0233264
11	14149834	rs457744537	K	507	13798363	15368263	563	0.02753	0.84165	7.10607	11.1009	2.06686	FAM136A	ENSBTAG00000008674	301	MYBA_HUMAN	Hocomoco10	0.0154464
11	14370670	rs110364444	K	64	13798363	15368263	563	0.12065	0.82075	8.26632	7.20155	1.23444	SRD5A2	ENSBTAG00000003108	217	PDR8	Jaspar	0.0195976
11	14370670	rs110364444	K	64	13798363	15368263	563	0.12065	0.82075	8.26632	7.20155	1.23444	SRD5A2	ENSBTAG00000003108	217	TEC1	Jaspar	0.0232796
11	14370750	rs109840911	K	61	13798363	15368263	563	0.12139	0.86213	8.45877	7.00232	1.18536	SRD5A2	ENSBTAG00000003108	297	p300	Transfac3.2	0.00175955
11	14370750	rs109840911	K	61	13798363	15368263	563	0.12139	0.86213	8.45877	7.00232	1.18536	SRD5A2	ENSBTAG00000003108	297	RSC3	Jaspar	0.021649
11	14370750	rs109840911	K	61	13798363	15368263	563	0.12139	0.86213	8.45877	7.00232	1.18536	SRD5A2	ENSBTAG00000003108	297	RSC30	Jaspar	0.00713419
11	14695281	rs443515834	K	410	13798363	15368263	563	0.03055	0.98978	7.21064	10.238	1.89096	SPAST	ENSBTAG00000021694	1111	SMRC1_HUMAN	Hocomoco10	0.0203579
11	103253862	rs110860386	P	21	103239082	103277147	278	0.48523	0.87815	24.5536	-10.5306	1.01367	PAEP	ENSBTAG00000014678	1962	Ttk_69K	Transfac3.2	0.0214146
11	103253862	rs110860386	Citrate	82	103239082	103277147	279	0.48523	0.87815	22.8999	0.205939	0.0205551	PAEP	ENSBTAG00000014678	1962	Ttk_69K	Transfac3.2	0.0214146
11	103253928	rs110802466	Citrate	69	103239082	103277147	279	0.45555	0.99969	22.9707	0.192636	0.0191965	PAEP	ENSBTAG00000014678	1896	GCM1	Jaspar	0.0177746
11	103253928	rs110802466	P	97	103239082	103277147	278	0.45555	0.99969	24.1885	-9.75958	0.94679	PAEP	ENSBTAG00000014678	1896	gcm2	Jaspar	0.0234052
11	103254130	rs110933198	Citrate	71	103239082	103277147	279	0.4555	0.99998	22.9697	0.192632	0.0191965	PAEP	ENSBTAG00000014678	1694	USF	Transfac3.2	0.0232381
11	103254130	rs110933198	P	95	103239082	103277147	278	0.4555	0.99998	24.1886	-9.7596	0.946789	PAEP	ENSBTAG00000014678	1694	USF	Transfac3.2	0.0232381
11	103254162	rs109688459	Citrate	194	103239082	103277147	279	0.47168	0.88031	22.3251	0.205922	0.0208271	PAEP	ENSBTAG00000014678	1662	YLL054C	Jaspar	0.020198
11	103254162	rs109688459	P	200	103239082	103277147	278	0.47168	0.88031	23.4765	-10.4019	1.02489	PAEP	ENSBTAG00000014678	1662	YLL054C	Jaspar	0.020198
11	103254171	rs110659098	Citrate	72	103239082	103277147	279	0.4555	0.99996	22.9695	0.192631	0.0191965	PAEP	ENSBTAG00000014678	1653	RUNX1	Jaspar	0.0165315
11	103254171	rs110659098	P	96	103239082	103277147	278	0.4555	0.99996	24.1887	-9.7596	0.946789	PAEP	ENSBTAG00000014678	1653	RUNX1	Jaspar	0.0165315
11	103254333	rs110710904	Citrate	120	103239082	103277147	279	0.484	0.88571	22.6761	0.203344	0.0204	PAEP	ENSBTAG00000014678	1491	gcm2	Jaspar	0.00716995
11	103254333	rs110710904	P	5	103239082	103277147	278	0.484	0.88571	24.787	-10.4985	1.00563	PAEP	ENSBTAG00000014678	1491	Macho-1	Jaspar	0.0202561
11	103254391	rs209693172	Citrate	63	103239082	103277147	279	0.48061	0.90013	23.088	0.203519	0.0202273	PAEP	ENSBTAG00000014678	1433	REI1	Jaspar	0.0184635
11	103254391	rs209693172	P	142	103239082	103277147	278	0.48061	0.90013	23.9619	-10.2298	0.997272	PAEP	ENSBTAG00000014678	1433	REI1	Jaspar	0.0184635
11	103254412	rs211534131	Citrate	38	103239082	103277147	279	0.45554	0.99969	23.2765	0.193964	0.0191963	PAEP	ENSBTAG00000014678	1412	ELK1	Jaspar	0.0204525
11	103254412	rs211534131	P	165	103239082	103277147	278	0.45554	0.99969	23.8617	-9.68826	0.946537	PAEP	ENSBTAG00000014678	1412	ERG_HUMAN	Hocomoco10	0.0234818
11	103254416	rs208570651	Citrate	64	103239082	103277147	279	0.47934	0.90888	23.0768	0.20275	0.020156	PAEP	ENSBTAG00000014678	1408	Gmeb1	Jaspar	0.0233001
11	103254416	rs208570651	P	141	103239082	103277147	278	0.47934	0.90888	23.9857	-10.198	0.99366	PAEP	ENSBTAG00000014678	1408	Gmeb1	Jaspar	0.0233001
11	103254495	rs110387275	P	72	103239082	103277147	278	0.48191	0.88892	24.2754	-10.3551	1.0027	PAEP	ENSBTAG00000014678	1329	ZN589_HUMAN	Hocomoco10	0.0248828
11	103254495	rs110387275	Citrate	75	103239082	103277147	279	0.48191	0.88892	22.9408	0.203861	0.0203288	PAEP	ENSBTAG00000014678	1329	ZN589_HUMAN	Hocomoco10	0.0248828
11	103254542	rs109843613	Citrate	70	103239082	103277147	279	0.4555	0.99997	22.9703	0.192635	0.0191966	PAEP	ENSBTAG00000014678	1282	USF	Transfac3.2	0.0248639
11	103254542	rs109843613	P	94	103239082	103277147	278	0.4555	0.99997	24.1892	-9.75975	0.946794	PAEP	ENSBTAG00000014678	1282	USF	Transfac3.2	0.0248639
11	103254553	rs110750786	Citrate	73	103239082	103277147	279	0.4555	0.99999	22.9682	0.192626	0.0191966	PAEP	ENSBTAG00000014678	1271	SOX3_HUMAN	Hocomoco10	0.0154705
11	103254553	rs110750786	P	93	103239082	103277147	278	0.4555	0.99999	24.1895	-9.75987	0.946797	PAEP	ENSBTAG00000014678	1271	SOX8_HUMAN	Hocomoco10	0.0165679
11	103254719	rs110888023	P	218	103239082	103277147	278	0.46624	0.84185	23.0617	-10.2743	1.02175	PAEP	ENSBTAG00000014678	1105	RFX1_HUMAN	Hocomoco10	0.0232886
11	103254719	rs110888023	Citrate	268	103239082	103277147	279	0.46624	0.84185	20.7798	0.198022	0.020791	PAEP	ENSBTAG00000014678	1105	RFX1_HUMAN	Hocomoco10	0.0232886
11	103254799	rs110053249	P	63	103239082	103277147	278	0.45547	0.99996	24.3224	-9.78571	0.946608	PAEP	ENSBTAG00000014678	1025	Deaf1	Jaspar	0.0187621
11	103254799	rs110053249	Citrate	97	103239082	103277147	279	0.45547	0.99996	22.7807	0.191773	0.0191932	PAEP	ENSBTAG00000014678	1025	Deaf1	Jaspar	0.0187621
11	103255023	rs109982707	Citrate	62	103239082	103277147	279	0.45556	0.9996	23.0951	0.193135	0.0191922	PAEP	ENSBTAG00000014678	1156	GAT4	Jaspar	0.0249874
11	103255023	rs109982707	P	139	103239082	103277147	278	0.45556	0.9996	23.9938	-9.71371	0.946305	PAEP	ENSBTAG00000014678	1156	SRD1	Jaspar	0.0116147
11	103255147	rs110024463	Citrate	151	103239082	103277147	279	0.44877	0.90203	22.5712	0.195096	0.0196198	PAEP	ENSBTAG00000014678	1032	SOX18_HUMAN	Hocomoco10	0.0249228
11	103255147	rs110024463	P	153	103239082	103277147	278	0.44877	0.90203	23.9205	-9.84391	0.960513	PAEP	ENSBTAG00000014678	1032	SOX18_HUMAN	Hocomoco10	0.0249228
11	103255172	rs109837926	Citrate	171	103239082	103277147	279	0.46728	0.73413	22.5027	0.216573	0.0218142	PAEP	ENSBTAG00000014678	1007	EGR2_HUMAN	Hocomoco10	0.01648
11	103255172	rs109837926	P	181	103239082	103277147	278	0.46728	0.73413	23.7427	-10.9853	1.07604	PAEP	ENSBTAG00000014678	1007	EGR4	Jaspar	0.0218621
11	103255193	rs110920335	P	41	103239082	103277147	278	0.46592	0.95875	24.3966	-9.99963	0.965772	PAEP	ENSBTAG00000014678	631	Nkx3-1	Jaspar	0.023437
11	103255193	rs110920335	Citrate	145	103239082	103277147	279	0.46592	0.95875	22.5831	0.194764	0.0195811	PAEP	ENSBTAG00000014678	631	Nkx3-1	Jaspar	0.023437
11	103255194	rs110335984	Citrate	142	103239082	103277147	279	0.4554	0.99999	22.5922	0.190921	0.0191908	PAEP	ENSBTAG00000014678	630	RUNX3_HUMAN	Hocomoco10	0.0234173
11	103255194	rs110335984	P	57	103239082	103277147	278	0.4554	0.99999	24.3352	-9.78922	0.946688	PAEP	ENSBTAG00000014678	630	z	Jaspar	0.0176238
11	103255200	rs109897196	P	58	103239082	103277147	278	0.45537	0.99979	24.3241	-9.78984	0.946973	PAEP	ENSBTAG00000014678	624	WRKY43	Jaspar	0.0202786
11	103255200	rs109897196	Citrate	136	103239082	103277147	279	0.45537	0.99979	22.5955	0.190987	0.0191958	PAEP	ENSBTAG00000014678	624	WRKY43	Jaspar	0.0202786
11	103255374	rs110766819	P	65	103239082	103277147	278	0.45547	0.99925	24.3185	-9.79202	0.947296	PAEP	ENSBTAG00000014678	450	ZN282_HUMAN	Hocomoco10	0.0143033
11	103255374	rs110766819	Citrate	139	103239082	103277147	279	0.45547	0.99925	22.5934	0.191042	0.0192024	PAEP	ENSBTAG00000014678	450	ZN282_HUMAN	Hocomoco10	0.0143033
11	103255505	rs41255676	P	67	103239082	103277147	278	0.45536	0.99938	24.314	-9.7903	0.94722	PAEP	ENSBTAG00000014678	319	YY1	Transfac3.2	0.0201935
11	103255505	rs41255676	Citrate	141	103239082	103277147	279	0.45536	0.99938	22.5922	0.19102	0.0192007	PAEP	ENSBTAG00000014678	319	YY1	Transfac3.2	0.0201935
11	103255538	rs41255677	Citrate	137	103239082	103277147	279	0.45546	0.9998	22.5955	0.190986	0.0191958	PAEP	ENSBTAG00000014678	286	CRF4	Jaspar	0.0188915
11	103255538	rs41255677	P	61	103239082	103277147	278	0.45546	0.9998	24.3234	-9.78967	0.946971	PAEP	ENSBTAG00000014678	286	ERF112	Jaspar	0.0233349
11	103255677	rs41255678	P	62	103239082	103277147	278	0.45542	0.99998	24.3234	-9.78967	0.946971	PAEP	ENSBTAG00000014678	147	Tax/CREB	Transfac3.2	0.0189154
11	103255677	rs41255678	Citrate	138	103239082	103277147	279	0.45542	0.99998	22.5955	0.190986	0.0191958	PAEP	ENSBTAG00000014678	147	Tax/CREB	Transfac3.2	0.0189154
11	103255704	rs41255679	Citrate	134	103239082	103277147	279	0.45544	0.99989	22.5976	0.190998	0.0191961	PAEP	ENSBTAG00000014678	120	AP2C_HUMAN	Hocomoco10	0.0203864
11	103255704	rs41255679	P	59	103239082	103277147	278	0.45544	0.99989	24.3238	-9.78996	0.94699	PAEP	ENSBTAG00000014678	120	KLF4_HUMAN	Hocomoco10	0.0190145
11	103255772	rs41255681	Citrate	274	103239082	103277147	279	0.43985	0.83813	19.9951	0.183087	0.0196133	PAEP	ENSBTAG00000014678	407	BHE23_HUMAN	Hocomoco10	0.00268415
11	103255772	rs41255681	P	31	103239082	103277147	278	0.43985	0.83813	24.4677	-9.97391	0.961835	PAEP	ENSBTAG00000014678	407	GATA-2	Transfac3.2	0.0152896
13	54421128	rs136393297	K	22	54405085	54637805	45	0.40098	0.89296	8.89527	-6.0687	0.999653	BHLHE23	ENSBTAG00000010873	1455	ADR1	Transfac3.2	0.021365
13	54421128	rs136393297	K	22	54405085	54637805	45	0.40098	0.89296	8.89527	-6.0687	0.999653	BHLHE23	ENSBTAG00000010873	1455	EGR4_HUMAN	Hocomoco10	0.0175336
13	54421128	rs136393297	K	22	54405085	54637805	45	0.40098	0.89296	8.89527	-6.0687	0.999653	BHLHE23	ENSBTAG00000010873	1455	PAX5_HUMAN	Hocomoco10	0.00310682
13	54421128	rs136393297	K	22	54405085	54637805	45	0.40098	0.89296	8.89527	-6.0687	0.999653	BHLHE23	ENSBTAG00000010873	1455	ZN148_HUMAN	Hocomoco10	0.0233382
13	54421591	rs109268608	K	3	54405085	54637805	45	0.37868	0.90785	9.90423	-6.62018	1.02901	BHLHE23	ENSBTAG00000010873	992	ASCL2_HUMAN	Hocomoco10	0.0101037
13	54421591	rs109268608	K	3	54405085	54637805	45	0.37868	0.90785	9.90423	-6.62018	1.02901	BHLHE23	ENSBTAG00000010873	992	EGR1_HUMAN	Hocomoco10	0.0218584
13	54421591	rs109268608	K	3	54405085	54637805	45	0.37868	0.90785	9.90423	-6.62018	1.02901	BHLHE23	ENSBTAG00000010873	992	EGR2_HUMAN	Hocomoco10	0.0232856
13	54421591	rs109268608	K	3	54405085	54637805	45	0.37868	0.90785	9.90423	-6.62018	1.02901	BHLHE23	ENSBTAG00000010873	992	MBD2_HUMAN	Hocomoco10	0.0233712
13	54421944	rs136602090	K	18	54405085	54637805	45	0.39864	0.89691	9.17116	-6.19122	1.00311	BHLHE23	ENSBTAG00000010873	639	ATF1_HUMAN	Hocomoco10	0.0176693
13	54421944	rs136602090	K	18	54405085	54637805	45	0.39864	0.89691	9.17116	-6.19122	1.00311	BHLHE23	ENSBTAG00000010873	639	ATF3_HUMAN	Hocomoco10	0.021777
13	54421944	rs136602090	K	18	54405085	54637805	45	0.39864	0.89691	9.17116	-6.19122	1.00311	BHLHE23	ENSBTAG00000010873	639	brk	Jaspar	0.0249024
13	54421944	rs136602090	K	18	54405085	54637805	45	0.39864	0.89691	9.17116	-6.19122	1.00311	BHLHE23	ENSBTAG00000010873	639	CREB	Transfac3.2	0.0202647
13	54421944	rs136602090	K	18	54405085	54637805	45	0.39864	0.89691	9.17116	-6.19122	1.00311	BHLHE23	ENSBTAG00000010873	639	CXXC1_HUMAN	Hocomoco10	0.00873614
13	54421944	rs136602090	K	18	54405085	54637805	45	0.39864	0.89691	9.17116	-6.19122	1.00311	BHLHE23	ENSBTAG00000010873	639	E4F1_HUMAN	Hocomoco10	0.0248954
13	54421944	rs136602090	K	18	54405085	54637805	45	0.39864	0.89691	9.17116	-6.19122	1.00311	BHLHE23	ENSBTAG00000010873	639	ERF3	Jaspar	0.0189801
13	54421944	rs136602090	K	18	54405085	54637805	45	0.39864	0.89691	9.17116	-6.19122	1.00311	BHLHE23	ENSBTAG00000010873	639	ERF4	Jaspar	0.0176905
13	54421944	rs136602090	K	18	54405085	54637805	45	0.39864	0.89691	9.17116	-6.19122	1.00311	BHLHE23	ENSBTAG00000010873	639	Six4	Jaspar	0.0239485
13	54421944	rs136602090	K	18	54405085	54637805	45	0.39864	0.89691	9.17116	-6.19122	1.00311	BHLHE23	ENSBTAG00000010873	639	TGIF1_HUMAN	Hocomoco10	0.0232178
13	54461478	rs136838336	K	37	54405085	54637805	45	0.37005	0.88078	8.14037	-5.07801	0.877744	SLC17A9	ENSBTAG00000001829	3170	ARNT2_HUMAN	Hocomoco10	0.0124104
13	54461478	rs136838336	K	37	54405085	54637805	45	0.37005	0.88078	8.14037	-5.07801	0.877744	SLC17A9	ENSBTAG00000001829	3170	MET32	Jaspar	0.018688
13	54461478	rs136838336	K	37	54405085	54637805	45	0.37005	0.88078	8.14037	-5.07801	0.877744	SLC17A9	ENSBTAG00000001829	3170	RAP2-3	Jaspar	0.0233714
13	54461567	rs134695599	K	30	54405085	54637805	45	0.38277	0.90186	8.58395	-5.49148	0.922219	SLC17A9	ENSBTAG00000001829	3081	ABF3	Jaspar	0.0245665
13	54461567	rs134695599	K	30	54405085	54637805	45	0.38277	0.90186	8.58395	-5.49148	0.922219	SLC17A9	ENSBTAG00000001829	3081	ABF3	Jaspar	0.0245665
13	54461567	rs134695599	K	30	54405085	54637805	45	0.38277	0.90186	8.58395	-5.49148	0.922219	SLC17A9	ENSBTAG00000001829	3081	CMTA3	Jaspar	0.0234125
13	54461567	rs134695599	K	30	54405085	54637805	45	0.38277	0.90186	8.58395	-5.49148	0.922219	SLC17A9	ENSBTAG00000001829	3081	SNAI2	Jaspar	0.0218778
13	54461567	rs134695599	K	30	54405085	54637805	45	0.38277	0.90186	8.58395	-5.49148	0.922219	SLC17A9	ENSBTAG00000001829	3081	ZN524_HUMAN	Hocomoco10	0.0203923
13	54461655	rs133136065	K	26	54405085	54637805	45	0.3921	0.95555	8.75121	-5.72956	0.952179	SLC17A9	ENSBTAG00000001829	2993	PHD1	Jaspar	0.00381062
13	54461655	rs133136065	K	26	54405085	54637805	45	0.3921	0.95555	8.75121	-5.72956	0.952179	SLC17A9	ENSBTAG00000001829	2993	PHD1	Jaspar	0.0233156
13	54461655	rs133136065	K	26	54405085	54637805	45	0.3921	0.95555	8.75121	-5.72956	0.952179	SLC17A9	ENSBTAG00000001829	2993	SPL5	Jaspar	0.0176665
13	54582485	1000G_14080213	K	42	54405085	54637805	45	0.38266	0.95153	7.46834	-4.80358	0.870306	MRGBP	ENSBTAG00000031716	1025	HMRA1	Jaspar	0.021582
13	54582485	1000G_14080213	K	42	54405085	54637805	45	0.38266	0.95153	7.46834	-4.80358	0.870306	MRGBP	ENSBTAG00000031716	1025	SOX10_HUMAN	Hocomoco10	0.0248387
13	54582485	1000G_14080213	K	42	54405085	54637805	45	0.38266	0.95153	7.46834	-4.80358	0.870306	MRGBP	ENSBTAG00000031716	1025	SOX13_HUMAN	Hocomoco10	0.0229701
14	438359	rs109422384	Citrate	16	238942	613906	35	0.48825	0.99986	10.6825	-0.0989605	0.0147691	MFSD3	ENSBTAG00000007838	171	MYC3	Jaspar	0.0188629
14	438359	rs109422384	K	15	232311	639312	79	0.48825	0.99986	14.4641	-5.41787	0.688072	MFSD3	ENSBTAG00000007838	171	USF	Transfac3.2	0.0248639
14	438359	rs109422384	P	16	271581	758897	64	0.48825	0.99986	13.2901	5.33513	0.708645	MFSD3	ENSBTAG00000007838	171	USF	Transfac3.2	0.0248639
14	443098	rs137178720	P	12	271581	758897	64	0.47846	0.95999	13.3707	5.43682	0.719839	GPT	ENSBTAG00000007835	148	vis	Jaspar	0.0228526
14	443098	rs137178720	K	19	232311	639312	79	0.47846	0.95999	14.1362	-5.43724	0.698961	GPT	ENSBTAG00000007835	148	vis	Jaspar	0.0228526
14	443098	rs137178720	Citrate	22	238942	613906	35	0.47846	0.95999	10.5602	-0.099916	0.0150042	GPT	ENSBTAG00000007835	148	unc-62	Jaspar	0.0190132
14	758897	rs136212750	P	37	271581	758897	64	0.07019	0.25812	10.4641	15.4155	2.32629	EXOSC4	ENSBTAG00000014607	1887	CDF3	Jaspar	0.00581044
17	50835955	rs440703666	K	9	50508807	50988913	227	0.05564	0.96929	20.2639	15.0491	1.60093	BRI3BP	ENSBTAG00000001543	1235	SPL8	Jaspar	0.00382456
17	50836289	rs477456528	K	8	50508807	50988913	227	0.05526	0.9658	20.2982	15.179	1.61332	DHX37	ENSBTAG00000020414	1569	SRY	Transfac3.2	0.024976
17	50927621	rs382374395	K	107	50508807	50988913	227	0.3202	0.97976	15.5895	-8.05883	0.983769	SCARB1	ENSBTAG00000014269	1754	NFIC	Jaspar	0.0152436
17	50927717	rs137426425	K	98	50508807	50988913	227	0.32371	0.99995	15.7429	-8.01021	0.972796	SCARB1	ENSBTAG00000014269	1658	BHE23_HUMAN	Hocomoco10	0.0133576
19	56453035	rs445641396	Ca	322	56448441	56609243	340	0.17312	0.83216	10.8899	6.50398	0.960719	HID1	ENSBTAG00000010809	1980	lbe	Jaspar	0.0245706
19	56453035	rs445641396	Ca	322	56448441	56609243	340	0.17312	0.83216	10.8899	6.50398	0.960719	HID1	ENSBTAG00000010809	1980	MAFG::NFE2L1	Jaspar	0.0230219
19	56453035	rs445641396	Ca	322	56448441	56609243	340	0.17312	0.83216	10.8899	6.50398	0.960719	HID1	ENSBTAG00000010809	1980	PAX2_HUMAN	Hocomoco10	0.0188378
19	56453035	rs445641396	Ca	322	56448441	56609243	340	0.17312	0.83216	10.8899	6.50398	0.960719	HID1	ENSBTAG00000010809	1980	WRKY40	Jaspar	0.00713195
19	56453035	rs445641396	Ca	322	56448441	56609243	340	0.17312	0.83216	10.8899	6.50398	0.960719	HID1	ENSBTAG00000010809	1980	YY1	Transfac3.2	0.0152833
19	56453099	rs378385125	Ca	334	56448441	56609243	340	0.17066	0.83226	10.7537	6.39657	0.951247	HID1	ENSBTAG00000010809	1916	ceh-22	Jaspar	0.0189755
19	56453099	rs378385125	Ca	334	56448441	56609243	340	0.17066	0.83226	10.7537	6.39657	0.951247	HID1	ENSBTAG00000010809	1916	COT1_HUMAN	Hocomoco10	0.0164586
19	56453099	rs378385125	Ca	334	56448441	56609243	340	0.17066	0.83226	10.7537	6.39657	0.951247	HID1	ENSBTAG00000010809	1916	COT2_HUMAN	Hocomoco10	0.0177027
19	56453099	rs378385125	Ca	334	56448441	56609243	340	0.17066	0.83226	10.7537	6.39657	0.951247	HID1	ENSBTAG00000010809	1916	MET28	Jaspar	0.0220703
19	56453099	rs378385125	Ca	334	56448441	56609243	340	0.17066	0.83226	10.7537	6.39657	0.951247	HID1	ENSBTAG00000010809	1916	NKX2-3	Jaspar	0.0190525
19	56453099	rs378385125	Ca	334	56448441	56609243	340	0.17066	0.83226	10.7537	6.39657	0.951247	HID1	ENSBTAG00000010809	1916	NKX23_HUMAN	Hocomoco10	0.0218149
19	56453099	rs378385125	Ca	334	56448441	56609243	340	0.17066	0.83226	10.7537	6.39657	0.951247	HID1	ENSBTAG00000010809	1916	NKX25_HUMAN	Hocomoco10	0.0232736
19	56453099	rs378385125	Ca	334	56448441	56609243	340	0.17066	0.83226	10.7537	6.39657	0.951247	HID1	ENSBTAG00000010809	1916	NKX2-8	Jaspar	0.00473289
19	56453099	rs378385125	Ca	334	56448441	56609243	340	0.17066	0.83226	10.7537	6.39657	0.951247	HID1	ENSBTAG00000010809	1916	TBX5	Jaspar	0.0133817
19	56453099	rs378385125	Ca	334	56448441	56609243	340	0.17066	0.83226	10.7537	6.39657	0.951247	HID1	ENSBTAG00000010809	1916	TBX5_HUMAN	Hocomoco10	0.0233048
19	56453099	rs378385125	Ca	334	56448441	56609243	340	0.17066	0.83226	10.7537	6.39657	0.951247	HID1	ENSBTAG00000010809	1916	vnd	Jaspar	0.0202059
19	56454067	rs41920626	Ca	103	56448441	56609243	340	0.49928	0.86675	11.7091	-6.40733	0.910423	HID1	ENSBTAG00000010809	948	Esrrg	Jaspar	0.0234794
19	56454148	rs384575127	Ca	301	56448441	56609243	340	0.16653	0.80422	11.0068	6.43803	0.945553	HID1	ENSBTAG00000010809	867	deltaEF1	Transfac3.2	0.0189019
19	56454148	rs384575127	Ca	301	56448441	56609243	340	0.16653	0.80422	11.0068	6.43803	0.945553	HID1	ENSBTAG00000010809	867	MYBB_HUMAN	Hocomoco10	0.0152182
19	56454425	rs109407913	Ca	116	56448441	56609243	340	0.49996	0.86776	11.615	-6.35219	0.906487	HID1	ENSBTAG00000010809	590	C15	Jaspar	0.0248278
19	56454729	rs210167009	Ca	42	56448441	56609243	340	0.20666	0.87623	12.7029	7.17837	0.976647	HID1	ENSBTAG00000010809	286	AP-1	Transfac3.2	0.0232828
19	56454771	rs211630633	Ca	55	56448441	56609243	340	0.18772	0.80656	12.3411	7.1557	0.988654	HID1	ENSBTAG00000010809	244	KLF6_HUMAN	Hocomoco10	0.0124147
19	56454779	rs208354284	Ca	64	56448441	56609243	340	0.18546	0.80059	12.1435	7.10158	0.98965	HID1	ENSBTAG00000010809	236	HLTF_HUMAN	Hocomoco10	0.0142383
19	56454799	rs109943400	Ca	195	56448441	56609243	340	0.48694	0.83474	11.4495	-6.47212	0.930712	HID1	ENSBTAG00000010809	216	ADR1	Jaspar	0.0232346
19	56454849	rs110440790	Ca	228	56448441	56609243	340	0.49171	0.84407	11.3779	-6.38745	0.921622	HID1	ENSBTAG00000010809	166	GCR1	Transfac3.2	0.0231284
19	56483646	rs41919464	Ca	157	56448441	56609243	340	0.48272	0.98487	11.5061	-5.88207	0.843633	OTOP3	ENSBTAG00000040111	4	Mitf	Jaspar	0.0217128
19	56483866	rs41919463	Ca	213	56448441	56609243	340	0.48479	0.97643	11.4212	-5.88318	0.84714	OTOP3	ENSBTAG00000040111	224	E2F6	Jaspar	0.023488
19	56484650	rs41919461	Ca	155	56448441	56609243	340	0.48255	0.98539	11.5083	-5.88133	0.843445	OTOP3	ENSBTAG00000040111	1008	DAL82	Jaspar	0.0202876
19	56484784	rs41919460	Ca	143	56448441	56609243	340	0.4791	0.99993	11.5272	-5.83947	0.836706	OTOP3	ENSBTAG00000040111	1142	MET28	Jaspar	0.0220703
19	56484795	rs41919459	Ca	167	56448441	56609243	340	0.48391	0.98011	11.4892	-5.88992	0.845423	OTOP3	ENSBTAG00000040111	1153	ADR1	Transfac3.2	0.0105554
19	56485191	rs135443070	Ca	159	56448441	56609243	340	0.4828	0.98499	11.5031	-5.8813	0.843641	OTOP3	ENSBTAG00000040111	1549	ARF3	Jaspar	0.0234335
19	56500584	1000G_32453707	Ca	326	56448441	56609243	340	0.41385	0.75034	10.8389	6.44432	0.954301	OTOP2	ENSBTAG00000021257	492	brk	Jaspar	0.0143231
19	56500584	1000G_32453707	Ca	326	56448441	56609243	340	0.41385	0.75034	10.8389	6.44432	0.954301	OTOP2	ENSBTAG00000021257	492	STP3	Jaspar	0.0216258
19	56500584	1000G_32453707	Ca	326	56448441	56609243	340	0.41385	0.75034	10.8389	6.44432	0.954301	USH1G	ENSBTAG00000017252	492	brk	Jaspar	0.0143231
19	56500584	1000G_32453707	Ca	326	56448441	56609243	340	0.41385	0.75034	10.8389	6.44432	0.954301	USH1G	ENSBTAG00000017252	492	STP3	Jaspar	0.0216258
19	56520399	rs209951805	Ca	7	56448441	56609243	340	0.33554	0.86333	15.8323	7.39119	0.894945	FADS6	ENSBTAG00000017242	178	GC_box	Transfac3.2	0.0218037
24	49963457	rs385446054	K	214	49837381	50315415	274	0.35595	0.59946	7.78603	3.6597	0.648128	SKA1	ENSBTAG00000018216	486	AP2A_HUMAN	Hocomoco10	0.020382
24	49963457	rs385446054	K	214	49837381	50315415	274	0.35595	0.59946	7.78603	3.6597	0.648128	SKA1	ENSBTAG00000018216	486	AP2C_HUMAN	Hocomoco10	0.0234127
24	49963457	rs385446054	K	214	49837381	50315415	274	0.35595	0.59946	7.78603	3.6597	0.648128	SKA1	ENSBTAG00000018216	486	TFAP2A	Jaspar	0.0125362
24	49963457	rs385446054	K	214	49837381	50315415	274	0.35595	0.59946	7.78603	3.6597	0.648128	SKA1	ENSBTAG00000018216	486	TFAP2A	Jaspar	0.0165594
24	49963457	rs385446054	K	214	49837381	50315415	274	0.35595	0.59946	7.78603	3.6597	0.648128	SKA1	ENSBTAG00000018216	486	TFAP2A(var.2)	Jaspar	0.0218476
24	49963457	rs385446054	K	214	49837381	50315415	274	0.35595	0.59946	7.78603	3.6597	0.648128	SKA1	ENSBTAG00000018216	486	TFAP2B	Jaspar	0.0190099
24	49963457	rs385446054	K	214	49837381	50315415	274	0.35595	0.59946	7.78603	3.6597	0.648128	SKA1	ENSBTAG00000018216	486	TFAP2B(var.2)	Jaspar	0.0144334
24	49963457	rs385446054	K	214	49837381	50315415	274	0.35595	0.59946	7.78603	3.6597	0.648128	SKA1	ENSBTAG00000018216	486	TFAP2B(var.2)	Jaspar	0.023471
24	49963457	rs385446054	K	214	49837381	50315415	274	0.35595	0.59946	7.78603	3.6597	0.648128	SKA1	ENSBTAG00000018216	486	TFAP2C	Jaspar	0.023408
24	49963457	rs385446054	K	214	49837381	50315415	274	0.35595	0.59946	7.78603	3.6597	0.648128	SKA1	ENSBTAG00000018216	486	TFAP2C(var.2)	Jaspar	0.00885229
24	49963457	rs385446054	K	214	49837381	50315415	274	0.35595	0.59946	7.78603	3.6597	0.648128	SKA1	ENSBTAG00000018216	486	TFAP2C(var.2)	Jaspar	0.0125374
24	49963457	rs385446054	K	214	49837381	50315415	274	0.35595	0.59946	7.78603	3.6597	0.648128	SKA1	ENSBTAG00000018216	486	THAP1_HUMAN	Hocomoco10	0.0203359
24	49963457	rs385446054	K	214	49837381	50315415	274	0.35595	0.59946	7.78603	3.6597	0.648128	SKA1	ENSBTAG00000018216	486	ZBT7A_HUMAN	Hocomoco10	0.0217164
24	49963457	rs385446054	K	214	49837381	50315415	274	0.35595	0.59946	7.78603	3.6597	0.648128	SKA1	ENSBTAG00000018216	486	ZIC2_HUMAN	Hocomoco10	0.012363
24	50079773	rs109898599	K	231	49837381	50315415	274	0.29256	0.76021	7.70014	3.06096	0.545386	bta-mir-2285cg	ENSBTAG00000048342	4	THA_HUMAN	Hocomoco10	0.0249546
24	50080055	rs379270544	K	220	49837381	50315415	274	0.33515	0.75205	7.75383	3.20072	0.568127	bta-mir-2285cg	ENSBTAG00000048342	286	PRGR_HUMAN	Hocomoco10	0.00939808
24	50080179	rs110187942	K	145	49837381	50315415	274	0.33172	0.66113	8.34466	3.44551	0.587584	bta-mir-2285cg	ENSBTAG00000048342	410	HSF1_HUMAN	Hocomoco10	0.024991
24	50081009	rs109432742	K	135	49837381	50315415	274	0.33209	0.66708	8.44854	3.48764	0.590781	bta-mir-2285cg	ENSBTAG00000048342	1240	AHL12	Jaspar	0.0216814
24	50081091	rs210952270	K	120	49837381	50315415	274	0.33616	0.64626	8.59837	3.57871	0.600448	bta-mir-2285cg	ENSBTAG00000048342	1322	DOF5.6	Jaspar	0.00540566
24	50081252	rs208221932	K	115	49837381	50315415	274	0.33256	0.65565	8.63689	3.5119	0.58781	bta-mir-2285cg	ENSBTAG00000048342	1483	DAL82	Jaspar	0.0233162
24	50081361	rs378500670	K	138	49837381	50315415	274	0.32303	0.67013	8.39027	3.42905	0.583045	bta-mir-2285cg	ENSBTAG00000048342	1592	ABI3	Jaspar	0.0176196
24	50081632	rs383889774	K	212	49837381	50315415	274	0.44507	0.46188	7.79185	3.7198	0.658502	bta-mir-2285cg	ENSBTAG00000048342	1863	SMZ	Jaspar	0.0215032
24	50081678	rs378625316	K	152	49837381	50315415	274	0.31303	0.68394	8.25124	3.38015	0.579978	bta-mir-2285cg	ENSBTAG00000048342	1909	CDP_CR3+HD	Transfac3.2	0.0249362
24	58286670	rs208865297	P	64	58272345	58396158	102	0.32028	0.91874	8.96665	-5.06431	0.830604	CPLX4	ENSBTAG00000038739	388	AHL20	Jaspar	0.00667479
24	58286670	rs208865297	P	64	58272345	58396158	102	0.32028	0.91874	8.96665	-5.06431	0.830604	CPLX4	ENSBTAG00000038739	388	AHL25	Jaspar	0.018911
24	58286670	rs208865297	P	64	58272345	58396158	102	0.32028	0.91874	8.96665	-5.06431	0.830604	CPLX4	ENSBTAG00000038739	388	AHL25	Jaspar	0.018911
24	58286670	rs208865297	P	64	58272345	58396158	102	0.32028	0.91874	8.96665	-5.06431	0.830604	CPLX4	ENSBTAG00000038739	388	bap	Jaspar	0.0205492
24	58286670	rs208865297	P	64	58272345	58396158	102	0.32028	0.91874	8.96665	-5.06431	0.830604	CPLX4	ENSBTAG00000038739	388	EDT1	Jaspar	0.0176691
24	58286670	rs208865297	P	64	58272345	58396158	102	0.32028	0.91874	8.96665	-5.06431	0.830604	CPLX4	ENSBTAG00000038739	388	HXA13_HUMAN	Hocomoco10	0.0249367
24	58286670	rs208865297	P	64	58272345	58396158	102	0.32028	0.91874	8.96665	-5.06431	0.830604	CPLX4	ENSBTAG00000038739	388	Nkx-2.5	Transfac3.2	0.0212414
24	58286670	rs208865297	P	64	58272345	58396158	102	0.32028	0.91874	8.96665	-5.06431	0.830604	CPLX4	ENSBTAG00000038739	388	Nkx-2.5	Transfac3.2	0.022754
24	58286670	rs208865297	P	64	58272345	58396158	102	0.32028	0.91874	8.96665	-5.06431	0.830604	CPLX4	ENSBTAG00000038739	388	NKX25_HUMAN	Hocomoco10	0.0188834
24	58286670	rs208865297	P	64	58272345	58396158	102	0.32028	0.91874	8.96665	-5.06431	0.830604	CPLX4	ENSBTAG00000038739	388	Nkx3-1	Jaspar	0.023437
24	58286670	rs208865297	P	64	58272345	58396158	102	0.32028	0.91874	8.96665	-5.06431	0.830604	CPLX4	ENSBTAG00000038739	388	NKX3-2	Jaspar	0.0177343
24	58287116	rs134583303	P	86	58272345	58396158	102	0.33377	0.99785	8.67278	-4.7454	0.792484	CPLX4	ENSBTAG00000038739	834	DBP_HUMAN	Hocomoco10	0.0232762
24	58287116	rs134583303	P	86	58272345	58396158	102	0.33377	0.99785	8.67278	-4.7454	0.792484	CPLX4	ENSBTAG00000038739	834	GR	Transfac3.2	0.0164459
24	58287116	rs134583303	P	86	58272345	58396158	102	0.33377	0.99785	8.67278	-4.7454	0.792484	CPLX4	ENSBTAG00000038739	834	YAP6	Jaspar	0.0217626
24	58311581	rs379489692	P	42	58272345	58396158	102	0.3631	0.51419	9.33897	4.46328	0.716096	LMAN1	ENSBTAG00000006833	117	EGR2_HUMAN	Hocomoco10	0.011639
24	58311596	rs720448353	P	79	58272345	58396158	102	0.39068	0.47054	8.78752	4.53683	0.752272	LMAN1	ENSBTAG00000006833	132	ERF069	Jaspar	0.00814504
24	58311647	rs714655065	P	54	58272345	58396158	102	0.3656	0.45608	9.08644	4.62043	0.752379	LMAN1	ENSBTAG00000006833	147	NF-1	Transfac3.2	0.01896
24	58311711	rs110023483	P	60	58272345	58396158	102	0.36179	0.44461	8.99756	4.69626	0.768806	LMAN1	ENSBTAG00000006833	211	abi4	Jaspar	0.0189161
24	58312771	rs208779762	P	8	58272345	58396158	102	0.40145	0.5675	11.7136	5.27337	0.749145	LMAN1	ENSBTAG00000006833	1271	HSF	Transfac3.2	0.0218193
27	36522008	rs209479876	Mg	3	36511563	36592556	65	0.49738	0.99972	14.7514	0.616581	0.0774959	GPAT4	ENSBTAG00000005730	597	WRKY48	Jaspar	0.0176446
27	36522458	rs209855549	Mg	5	36511563	36592556	65	0.49737	0.99935	14.5908	0.612768	0.0774635	GPAT4	ENSBTAG00000005730	147	twi	Jaspar	0.00217823
27	36562139	rs208222269	Mg	33	36511563	36592556	65	0.38583	0.86879	10.6114	0.554488	0.0830503	NKX6-3	ENSBTAG00000018495	3716	TYY1_HUMAN	Hocomoco10	0.0234567
27	36576866	rs135504092	Mg	16	36511563	36592556	65	0.32042	0.86493	11.2106	0.582826	0.084763	ENSBTAG00000027629	ENSBTAG00000027629	268	HES1_HUMAN	Hocomoco10	0.0217184
27	36576866	rs135504092	Mg	16	36511563	36592556	65	0.32042	0.86493	11.2106	0.582826	0.084763	ENSBTAG00000027629	ENSBTAG00000027629	268	MIG3	Jaspar	0.0249164
27	36576866	rs135504092	Mg	16	36511563	36592556	65	0.32042	0.86493	11.2106	0.582826	0.084763	ENSBTAG00000027629	ENSBTAG00000027629	268	P0510F09.23	Jaspar	0.0108832
27	36576866	rs135504092	Mg	16	36511563	36592556	65	0.32042	0.86493	11.2106	0.582826	0.084763	ENSBTAG00000027629	ENSBTAG00000027629	268	RAV1(var.2)	Jaspar	0.0189452
27	36576866	rs135504092	Mg	16	36511563	36592556	65	0.32042	0.86493	11.2106	0.582826	0.084763	ENSBTAG00000027629	ENSBTAG00000027629	268	TBF1	Jaspar	0.0101275
27	36576866	rs135504092	Mg	16	36511563	36592556	65	0.32042	0.86493	11.2106	0.582826	0.084763	ENSBTAG00000027629	ENSBTAG00000027629	268	TRB2	Jaspar	0.0189134
27	36576866	rs135504092	Mg	16	36511563	36592556	65	0.32042	0.86493	11.2106	0.582826	0.084763	ENSBTAG00000027629	ENSBTAG00000027629	268	Ttk_69K	Transfac3.2	0.0201817
27	36576866	rs135504092	Mg	16	36511563	36592556	65	0.32042	0.86493	11.2106	0.582826	0.084763	ENSBTAG00000027629	ENSBTAG00000027629	268	ZEB1_HUMAN	Hocomoco10	0.0233663
27	36577188	rs209642204	Mg	60	36511563	36592556	65	0.32508	0.88613	10.2102	0.546558	0.0835753	ENSBTAG00000027629	ENSBTAG00000027629	4311	E2F6_HUMAN	Hocomoco10	0.0203622
27	36577188	rs209642204	Mg	60	36511563	36592556	65	0.32508	0.88613	10.2102	0.546558	0.0835753	ENSBTAG00000027629	ENSBTAG00000027629	4311	Eip74EF	Jaspar	0.0228046
27	36577188	rs209642204	Mg	60	36511563	36592556	65	0.32508	0.88613	10.2102	0.546558	0.0835753	ENSBTAG00000027629	ENSBTAG00000027629	4311	ELF5	Jaspar	0.0234423
27	36577188	rs209642204	Mg	60	36511563	36592556	65	0.32508	0.88613	10.2102	0.546558	0.0835753	ENSBTAG00000027629	ENSBTAG00000027629	4311	ETS1_HUMAN	Hocomoco10	0.0176275
27	36577188	rs209642204	Mg	60	36511563	36592556	65	0.32508	0.88613	10.2102	0.546558	0.0835753	ENSBTAG00000027629	ENSBTAG00000027629	4311	ETS2_HUMAN	Hocomoco10	0.0232796
27	36577188	rs209642204	Mg	60	36511563	36592556	65	0.32508	0.88613	10.2102	0.546558	0.0835753	ENSBTAG00000027629	ENSBTAG00000027629	4311	TLX1_HUMAN	Hocomoco10	0.0153092
27	36578005	rs137581043	Mg	36	36511563	36592556	65	0.33587	0.84574	10.5587	0.561041	0.0842567	ENSBTAG00000027629	ENSBTAG00000027629	1407	Nkx2-5	Jaspar	0.0247949
27	36578546	rs135350330	Mg	31	36511563	36592556	65	0.31626	0.90166	10.6489	0.559369	0.083623	ANK1	ENSBTAG00000027629	4863	BHLH78	Jaspar	0.0245665
27	36578546	rs135350330	Mg	31	36511563	36592556	65	0.31626	0.90166	10.6489	0.559369	0.083623	ENSBTAG00000027629	ENSBTAG00000027629	4863	BHLH78	Jaspar	0.0245665
27	36578546	rs135350330	Mg	31	36511563	36592556	65	0.31626	0.90166	10.6489	0.559369	0.083623	ENSBTAG00000027629	ENSBTAG00000027629	4863	HES1_HUMAN	Hocomoco10	0.0232955
27	36578546	rs135350330	Mg	31	36511563	36592556	65	0.31626	0.90166	10.6489	0.559369	0.083623	ENSBTAG00000027629	ENSBTAG00000027629	4863	NKX23_HUMAN	Hocomoco10	0.0234066
27	36578546	rs135350330	Mg	31	36511563	36592556	65	0.31626	0.90166	10.6489	0.559369	0.083623	ENSBTAG00000027629	ENSBTAG00000027629	4863	NKX25_HUMAN	Hocomoco10	0.0249413
27	36578548	rs133265088	Mg	35	36511563	36592556	65	0.31569	0.90421	10.567	0.557332	0.0836645	ENSBTAG00000027629	ENSBTAG00000027629	4861	c-Myb	Transfac3.2	0.0201811
27	36578548	rs133265088	Mg	35	36511563	36592556	65	0.31569	0.90421	10.567	0.557332	0.0836645	ENSBTAG00000027629	ENSBTAG00000027629	4861	RFX1	Jaspar	0.0215576
27	36578548	rs133265088	Mg	35	36511563	36592556	65	0.31569	0.90421	10.567	0.557332	0.0836645	ENSBTAG00000027629	ENSBTAG00000027629	4861	SNAI2	Jaspar	0.0116861
27	36578548	rs133265088	Mg	35	36511563	36592556	65	0.31569	0.90421	10.567	0.557332	0.0836645	ENSBTAG00000027629	ENSBTAG00000027629	4861	TFCP2_HUMAN	Hocomoco10	0.0152962
27	36578555	rs134784443	Mg	41	36511563	36592556	65	0.31784	0.89642	10.4054	0.55364	0.0838006	ENSBTAG00000027629	ENSBTAG00000027629	4854	NR2C2	Jaspar	0.0234546
29	9868358	rs134145415	Na	253	8731208	10144903	486	0.18851	0.99866	12.8919	-3.66822	0.495174	CCDC89	ENSBTAG00000000457	890	CdxA	Transfac3.2	0.00608094
29	9885941	rs381587008	Na	16	8731208	10144903	486	0.17836	0.93939	14.1747	-4.03468	0.517915	CREBZF	ENSBTAG00000000455	1795	TEAD4_HUMAN	Hocomoco10	0.0218191
29	9905865	rs377781441	Na	240	8731208	10144903	486	0.14649	0.76195	12.9556	-4.1555	0.559483	TMEM126A	ENSBTAG00000000451	20	abi4	Jaspar	0.0202852
29	9905873	rs381598535	Na	427	8731208	10144903	486	0.13278	0.71617	11.2402	-3.72742	0.541331	TMEM126A	ENSBTAG00000000451	28	ARF3	Jaspar	0.0165323
29	9905873	rs381598535	Na	427	8731208	10144903	486	0.13278	0.71617	11.2402	-3.72742	0.541331	TMEM126A	ENSBTAG00000000451	28	ARF8	Jaspar	0.00882217
29	9905873	rs381598535	Na	427	8731208	10144903	486	0.13278	0.71617	11.2402	-3.72742	0.541331	TMEM126A	ENSBTAG00000000451	28	bZIP68	Jaspar	0.0152914
29	9905873	rs381598535	Na	427	8731208	10144903	486	0.13278	0.71617	11.2402	-3.72742	0.541331	TMEM126A	ENSBTAG00000000451	28	THAP1_HUMAN	Hocomoco10	0.0233511
29	9905937	rs437487986	Na	168	8731208	10144903	486	0.14609	0.76026	13.2964	-4.17715	0.554696	TMEM126A	ENSBTAG00000000451	92	btd	Jaspar	0.0153686
29	9906356	rs381794205	Na	68	8731208	10144903	486	0.17221	0.84894	13.7353	-4.12501	0.538415	TMEM126A	ENSBTAG00000000451	511	CIN5	Jaspar	0.0203159
29	9906762	rs379885516	Na	19	8731208	10144903	486	0.16394	0.84043	14.1244	-4.25227	0.546873	TMEM126A	ENSBTAG00000000451	917	BIM1	Jaspar	0.0143216
29	9906779	rs797692692	Na	27	8731208	10144903	486	0.16113	0.82703	14.0276	-4.26215	0.550145	TMEM126A	ENSBTAG00000000451	934	Dof2	Jaspar	0.0219902
29	9906809	rs385507524	Na	3	8731208	10144903	486	0.1527	0.7921	14.6896	-4.38133	0.551897	TMEM126A	ENSBTAG00000000451	964	IME1	Jaspar	0.023248
29	9906845	rs378809358	Na	5	8731208	10144903	486	0.15455	0.79651	14.5012	-4.4156	0.560024	TMEM126A	ENSBTAG00000000451	1000	ABI3	Jaspar	0.0188676
29	9907020	rs380833576	Na	89	8731208	10144903	486	0.17432	0.87547	13.6288	-4.07441	0.534012	TMEM126A	ENSBTAG00000000451	1175	c-Ets-1(p54)	Transfac3.2	0.00820072
29	9907183	rs385540514	Na	8	8731208	10144903	486	0.17228	0.87828	14.3784	-4.14134	0.527608	TMEM126A	ENSBTAG00000000451	1338	EOMES_HUMAN	Hocomoco10	0.0203126
29	9907275	rs380690683	Ca	118	9193304	9907275	162	0.12928	0.64341	9.41924	9.45319	1.50969	TMEM126A	ENSBTAG00000000451	1430	Hand1::Tcf3	Jaspar	0.0233086
29	9907275	rs380690683	Na	340	8731208	10144903	486	0.12928	0.64341	11.8693	-4.38096	0.617997	TMEM126A	ENSBTAG00000000451	1430	P0510F09.23	Jaspar	0.0143578
29	9907331	rs383705976	Na	185	8731208	10144903	486	0.13296	0.67987	13.1748	-4.3194	0.576389	TMEM126A	ENSBTAG00000000451	1486	CHOP-C/EBPalpha	Transfac3.2	0.0232987
29	9907331	rs383705976	Na	185	8731208	10144903	486	0.13296	0.67987	13.1748	-4.3194	0.576389	TMEM126A	ENSBTAG00000000451	1486	DDIT3_HUMAN	Hocomoco10	0.0176433
29	9907331	rs383705976	Na	185	8731208	10144903	486	0.13296	0.67987	13.1748	-4.3194	0.576389	TMEM126A	ENSBTAG00000000451	1486	EN1	Jaspar	0.0189737
29	9907331	rs383705976	Na	185	8731208	10144903	486	0.13296	0.67987	13.1748	-4.3194	0.576389	TMEM126A	ENSBTAG00000000451	1486	EN2	Jaspar	0.0203347
29	9907331	rs383705976	Na	185	8731208	10144903	486	0.13296	0.67987	13.1748	-4.3194	0.576389	TMEM126A	ENSBTAG00000000451	1486	Gfi1	Jaspar	0.0249313
29	9907331	rs383705976	Na	185	8731208	10144903	486	0.13296	0.67987	13.1748	-4.3194	0.576389	TMEM126A	ENSBTAG00000000451	1486	HLTF_HUMAN	Hocomoco10	0.0100758
29	9907331	rs383705976	Na	185	8731208	10144903	486	0.13296	0.67987	13.1748	-4.3194	0.576389	TMEM126A	ENSBTAG00000000451	1486	LHX8_HUMAN	Hocomoco10	0.0234917
29	9907331	rs383705976	Na	185	8731208	10144903	486	0.13296	0.67987	13.1748	-4.3194	0.576389	TMEM126A	ENSBTAG00000000451	1486	MSX2	Jaspar	0.01898
29	9907440	rs379748390	Na	150	8731208	10144903	486	0.16353	0.86441	13.3888	-4.02033	0.531911	TMEM126A	ENSBTAG00000000451	1595	c-Ets-1(p54)	Transfac3.2	0.0133557
29	9907462	rs383729433	Na	246	8731208	10144903	486	0.15659	0.83923	12.9427	-3.91511	0.527397	TMEM126A	ENSBTAG00000000451	1617	PITX1_HUMAN	Hocomoco10	0.0190392
29	9907513	rs378152113	Na	62	8731208	10144903	486	0.16563	0.87328	13.7584	-4.10321	0.535093	TMEM126A	ENSBTAG00000000451	1668	ELF5	Jaspar	0.0234423
29	9907538	rs459085339	Na	85	8731208	10144903	486	0.1639	0.85722	13.6531	-4.11008	0.538176	TMEM126A	ENSBTAG00000000451	1693	ELF5_HUMAN	Hocomoco10	0.0249485
29	9907653	rs381958842	Na	66	8731208	10144903	486	0.1791	0.94188	13.7432	-3.99172	0.520861	TMEM126A	ENSBTAG00000000451	1808	Hic1	Jaspar	0.00946402
29	9907736	rs384975050	Na	152	8731208	10144903	486	0.16415	0.85147	13.3656	-4.25317	0.563236	TMEM126A	ENSBTAG00000000451	1891	ECM23	Jaspar	0.0176421

## Sheet: TableS2.Genes_Expression
Table S2. Specificity of positional candidate genes located within confidence intervals of the QTL for 91 tissues (t statistic and associated Pt p-value fr each tissue; genes in bold are mammary specific genes, i.e. thse with the 10% highest t-statistic )
	Gene.Stable.ID	Gene.Name	Gene.Type	t_Mammary	Pt_Mammary	t_Milk_cells	Pt_Milk_cells	t_White_blood_cells	Pt_White_blood_cells	t_Adipose	Pt_Adipose	t_Frontal_cortex	Pt_Frontal_cortex	t_Heart	Pt_Heart	t_Ileum	Pt_Ileum	t_Kidney	Pt_Kidney	t_Muscle	Pt_Muscle	t_Liver	Pt_Liver	t_Lung	Pt_Lung	t_Lymphocyte	Pt_Lymphocyte	t_Ovary	Pt_Ovary	t_Rumen	Pt_Rumen	t_Spleen	Pt_Spleen	t_Uterus	Pt_Uterus	t_Chorid_plexus	Pt_Chorid_plexus	t_Prostrate	Pt_Prostrate	t_Vas_deferens	Pt_Vas_deferens	t_Eye	Pt_Eye	t_Follicle	Pt_Follicle	t_Epididymis	Pt_Epididymis	t_Testes	Pt_Testes
182	ENSBTAG00000039787	CSN3	Protein_Coding	16.9073	4.24363e-54	3.8307	0.000143048	-2.18389	0.0294061	-0.673912	0.500588	-0.226851	0.820608	-1.04108	0.2982	-0.520197	0.603096	-0.157205	0.875129	0.135109	0.892565	-3.61525	0.000321648	-1.34707	0.178389	-0.627519	0.530687	0.254945	0.798845	0.0126313	0.989926	-1.08979	0.276467	-0.799265	0.424423	-0.0780416	0.937817	0.914022	0.361025	1.01434	0.310772	0.980123	0.327361	-0.468045	0.639907	0.751353	0.452694	0.804226	0.421539
28	ENSBTAG00000002632	CSN2	Protein_Coding	15.8898	7.83227e-49	3.98117	7.81261e-05	-2.08343	0.0376891	-0.514237	0.607247	-0.136767	0.891256	-1.12546	0.260779	-0.52896	0.597006	0.0248124	0.980212	0.299644	0.764538	-3.59972	0.000341105	-1.43628	0.151367	-0.471401	0.637619	0.309061	0.757373	0.0190411	0.984814	-1.02519	0.305896	-0.699424	0.484532	-0.0116136	0.990737	-0.140763	0.888098	0.964769	0.334995	-0.337004	0.736214	-0.320742	0.748508	0.879746	0.3793	0.787629	0.43118
5	ENSBTAG00000000455	CREBZF	Protein_Coding	15.2693	1.07246e-45	-1.3432	0.17978	2.78896	0.00547726	-0.530916	0.595644	-0.480957	0.630703	-2.28242	0.0227639	0.639404	0.522776	-0.310097	0.75658	-0.188354	0.850654	-2.49106	0.0129674	1.81115	0.070542	1.43844	0.151114	-0.395955	0.692266	-0.755334	0.450311	2.51414	0.0123269	0.72707	0.46744	-0.273487	0.784559	0.0247386	0.980271	-1.80619	0.0713199	-0.0406328	0.9676	-0.295992	0.767329	-0.247493	0.804599	-2.58498	0.00993938
58	ENSBTAG00000007695	CSN1S1	Protein_Coding	14.8791	9.36141e-44	4.04165	6.09274e-05	-2.13493	0.0332227	-0.536541	0.591754	-0.0990789	0.921105	-1.19187	0.233717	-0.569997	0.568868	-0.130886	0.895904	0.312508	0.754748	-3.78485	0.000167016	-1.29415	0.196035	-0.31526	0.752733	0.258583	0.796037	0.0547901	0.956322	-0.913554	0.361506	-0.735582	0.462245	-0.0141638	0.988703	-0.145453	0.884396	1.14779	0.251448	-0.37643	0.70671	-0.333087	0.739174	0.944822	0.345076	0.751816	0.452414
109	ENSBTAG00000014678	PAEP	Protein_Coding	13.5769	1.79154e-37	4.24544	2.57546e-05	-1.85435	0.0642427	-0.35888	0.719792	0.0576351	0.954056	-0.591877	0.554124	-0.616228	0.537951	-0.132081	0.894959	0.0794923	0.936664	-3.37339	0.0007835	-0.964171	0.33529	-0.661316	0.508801	-0.704144	0.481591	0.252302	0.800884	-1.06396	0.287995	-0.829168	0.407308	-0.0796487	0.936539	-0.223571	0.823157	1.5549	0.120423	-0.517389	0.605047	-0.456685	0.648048	0.803241	0.422109	0.637927	0.523729
166	ENSBTAG00000032288	GCK	Protein_Coding	12.9721	1.14574e-34	1.65541	0.0984323	-2.59569	0.00970081	0.966982	0.333884	-0.842201	0.399973	-0.41529	0.678057	-0.637166	0.524232	-0.582428	0.560468	-1.60924	0.108016	-4.17504	3.35631e-05	1.61334	0.107118	-0.672453	0.501695	0.591015	0.554712	-1.01719	0.309424	-0.912523	0.362047	1.2436	0.214087	-0.414433	0.678683	-0.701548	0.483198	0.414296	0.678785	0.0759688	0.939465	0.299381	0.764744	-0.0752892	0.940006	0.207901	0.835367
172	ENSBTAG00000036417	bta-mir-3596	miRNA	12.6066	5.20979e-33	-0.693429	0.488343	-0.830787	0.406467	3.03116	0.00252527	4.53973	6.66602e-06	-1.76845	0.0774218	-1.46867	0.142385	-1.78309	0.0750091	-1.73222	0.0836754	-1.54588	0.122587	1.9306	0.0539329	-0.463218	0.643467	0.335986	0.736988	-1.4356	0.151576	-2.21867	0.0270743	0.787029	0.431546	-0.208683	0.834756	1.90888	0.0566925	-0.631932	0.527639	2.24357	0.025169	3.13005	0.00182486	2.19549	0.0284571	4.14323	3.84282e-05
44	ENSBTAG00000005005	CSN1S2	Protein_Coding	12.2926	1.31221e-31	4.01499	6.80123e-05	-2.21165	0.0274154	-0.547643	0.58411	-0.16305	0.870528	-0.876167	0.38124	-0.651528	0.514926	-0.180391	0.856899	0.134262	0.893234	-3.50141	0.00049226	-1.19352	0.233068	-0.54869	0.583533	0.130804	0.89597	0.0256606	0.979536	-1.3648	0.173089	-0.660151	0.509386	0.0218731	0.982555	-0.103986	0.917211	1.02074	0.307733	-0.317763	0.750759	-0.280848	0.778915	0.822275	0.411201	0.603483	0.546383
41	ENSBTAG00000004515	KCNK1	Protein_Coding	12.0161	2.15256e-30	0.961246	0.336866	4.44602	1.06535e-05	-2.49767	0.0127278	5.80689	9.78831e-09	-5.42053	8.18524e-08	0.526866	0.598459	2.63957	0.00848775	-8.01153	4.75546e-15	-8.99176	2.26121e-18	0.569921	0.568913	1.11593	0.265141	-2.23359	0.0258432	-0.407297	0.683918	0.252503	0.800783	-1.26093	0.207776	-1.58002	0.11455	1.80309	0.0718104	0.874144	0.382341	1.48173	0.138858	-0.743393	0.457508	3.62672	0.000307957	-4.04975	5.69932e-05
69	ENSBTAG00000008294	KCNJ2	Protein_Coding	11.0636	2.38658e-26	0.586681	0.557668	-0.941264	0.346997	-1.77291	0.0766742	0.816946	0.414247	8.62945	4.12426e-17	-1.78535	0.0746511	-0.42118	0.673754	5.52789	4.58148e-08	1.99832	0.0460697	-0.521087	0.60247	-3.11122	0.00200062	-2.36314	0.018409	0.442958	0.657937	-2.53807	0.0115278	-3.22539	0.00131982	1.18636	0.235881	1.07678	0.281956	-0.0812641	0.935255	-1.84779	0.0650515	-0.766012	0.443943	0.300723	0.763715	-3.52857	0.00044508
150	ENSBTAG00000021286	SLC37A1	Protein_Coding	11.0255	3.42863e-26	2.30518	0.0215412	8.52879	1.54197e-16	-1.00558	0.31496	1.19293	0.233315	-5.35478	1.16282e-07	2.82951	0.00479986	0.393361	0.694174	-8.36459	3.27512e-16	-11.6474	8.93702e-29	1.3397	0.180775	2.19446	0.028793	-1.26321	0.206958	1.00647	0.314549	0.737492	0.461259	0.141347	0.887638	-2.25665	0.0243349	0.0212482	0.983054	0.848107	0.39667	-0.196675	0.844139	0.964094	0.335352	2.30125	0.0216715	1.23096	0.21875
68	ENSBTAG00000008066	ENSBTAG00000008066	Protein_Coding	10.6497	1.15914e-24	-4.53863	7.00936e-06	-8.38984	4.4071e-16	0.89028	0.373619	-0.919454	0.358186	0.386437	0.699291	-1.60113	0.109814	1.5569	0.119951	0.564225	0.572782	7.85484	1.51365e-14	-4.82444	1.72116e-06	-1.16371	0.245256	0.548215	0.583729	-0.562257	0.574127	-3.60521	0.000351606	2.67918	0.00756329	-0.189992	0.84937	1.30374	0.192756	-1.97432	0.04874	1.88694	0.0595786	-0.641845	0.521197	-0.893462	0.371918	10.4769	5.83017e-24
59	ENSBTAG00000007719	MFSD6	Protein_Coding	10.3067	2.67143e-23	0.786281	0.432054	4.7277	2.91174e-06	-2.93575	0.00343554	3.46252	0.000568804	-3.20084	0.00143217	0.59698	0.55072	0.278328	0.780844	-5.71399	1.63466e-08	-8.90193	4.69118e-18	1.65024	0.0993384	0.680966	0.496298	-2.43336	0.0152229	3.4085	0.000691805	-1.70166	0.0896015	1.66078	0.0972301	-0.800671	0.423592	0.972939	0.330925	0.212835	0.831518	0.689322	0.490847	-1.37592	0.169313	2.24681	0.0249637	-1.69464	0.090588
190	ENSBTAG00000045309	bta-mir-2443	miRNA	9.84469	1.62669e-21	-0.873264	0.382914	-0.381777	0.702779	1.73938	0.0824042	2.37406	0.0178717	-2.70309	0.0070364	-2.17614	0.029889	0.750484	0.453218	-4.83303	1.65452e-06	-2.80719	0.00513696	0.467381	0.640372	-0.00635816	0.99493	1.70705	0.0882819	-1.08969	0.276236	-1.57702	0.115588	0.916067	0.359965	-1.10689	0.268717	-1.76932	0.0772827	2.73638	0.00637014	1.90836	0.0567498	-1.42646	0.154208	2.17883	0.0296782	4.22383	2.71884e-05
101	ENSBTAG00000012519	XDH	Protein_Coding	9.35007	1.13295e-19	-1.64208	0.101166	-2.13291	0.033389	1.15724	0.247564	-4.0088	6.7811e-05	-0.987738	0.323622	1.08197	0.279651	-1.962	0.0501624	-1.64319	0.100794	3.20458	0.00141416	4.7423	2.55729e-06	-0.454426	0.649775	-1.25826	0.208742	-1.26881	0.204943	5.01549	7.99199e-07	-1.86239	0.0629908	0.236433	0.813165	-0.0883905	0.929592	-0.335179	0.737591	0.039329	0.968639	-1.11058	0.267155	-0.87612	0.381266	-3.73706	0.000201343
99	ENSBTAG00000012353	ZNF34	Protein_Coding	8.73923	1.69768e-17	-0.56036	0.57547	3.96756	8.25679e-05	0.250826	0.802022	0.319431	0.749498	-1.40481	0.160521	0.0487571	0.961127	0.538449	0.59044	-2.45013	0.0145248	-3.87069	0.000118705	1.18982	0.234518	1.22811	0.220146	0.935688	0.349775	-1.65011	0.099383	1.07874	0.281357	2.39145	0.0170598	-0.282296	0.777799	0.431454	0.666273	-0.313947	0.753655	-0.725884	0.46815	0.806589	0.420194	-2.01918	0.0438507	-1.9611	0.0502627
202	ENSBTAG00000048250	HSTN	Protein_Coding	8.66447	3.07834e-17	3.80408	0.00015888	-2.18497	0.0293263	-0.307133	0.758833	-0.394349	0.693448	-0.264081	0.791795	-0.516257	0.605843	-0.177307	0.859319	-0.205635	0.837136	-2.76308	0.00587671	-0.642777	0.520578	-0.642496	0.52093	-0.477786	0.63296	-0.165753	0.868401	-0.802974	0.42247	-0.527241	0.598203	0.147834	0.882516	-0.011182	0.991081	0.308776	0.757584	0.580821	0.561546	-0.108696	0.913477	0.34446	0.730604	0.0495489	0.960496
72	ENSBTAG00000008674	FAM136A	Protein_Coding	8.43554	1.85709e-16	-4.12553	4.29318e-05	-2.33698	0.0198102	-2.11328	0.0349271	-0.137219	0.890898	3.27283	0.00111709	-0.6943	0.487732	1.00408	0.315689	0.267783	0.788945	3.86111	0.000123357	-6.42502	2.42425e-10	0.537917	0.590942	0.318073	0.75053	1.4266	0.154155	-1.86359	0.063118	-1.55688	0.119976	-0.0755768	0.939777	1.67309	0.0947627	0.463472	0.643171	-0.447891	0.654369	1.30008	0.194026	2.76095	0.00591482	4.47787	8.79913e-06
104	ENSBTAG00000013391	ANKH	Protein_Coding	8.27139	6.58158e-16	3.25495	0.00120638	-2.7359	0.00642878	1.95854	0.0505598	2.74798	0.00615605	0.78334	0.433692	-0.0708989	0.943499	-2.52642	0.0117447	-0.791047	0.429185	-0.99313	0.320991	-1.20194	0.229789	-1.5623	0.119031	-0.380894	0.703404	2.29235	0.0221905	-3.13964	0.00181806	-0.898248	0.369379	1.04847	0.29478	-0.426114	0.670158	1.07107	0.284508	0.882032	0.37806	-0.805788	0.420655	-0.191369	0.848292	-4.03227	6.13007e-05
40	ENSBTAG00000004329	RELL1	Protein_Coding	7.78461	2.49344e-14	5.64693	2.66404e-08	4.24967	2.52813e-05	1.35095	0.177144	-1.40118	0.161618	-4.81583	1.79761e-06	0.94486	0.345067	0.71867	0.472587	3.25221	0.00120019	-10.7632	4.22332e-25	0.375239	0.707595	-0.290808	0.771353	-0.101034	0.919554	0.622662	0.533715	0.278435	0.780823	1.07174	0.284228	-2.29176	0.0222133	-2.90698	0.00376657	-0.0338083	0.97304	-1.94052	0.0527139	0.588878	0.556144	1.46981	0.142062	-3.32903	0.000917062
127	ENSBTAG00000018456	ZNF7	Protein_Coding	7.49786	1.95079e-13	0.342135	0.732385	4.27263	2.28901e-05	0.0977971	0.922121	-2.1117	0.0350781	-0.636993	0.524338	0.157159	0.875166	0.253488	0.799967	-0.004279	0.996587	-4.21247	2.85719e-05	1.0432	0.297214	3.1191	0.0019492	0.380559	0.703652	-0.363092	0.71665	2.83519	0.00481406	1.79468	0.0731606	0.755822	0.450008	-0.162385	0.87105	1.35931	0.174488	-1.03667	0.300244	0.070137	0.944106	-0.704356	0.481446	-0.0648109	0.948343
180	ENSBTAG00000039372	ODF3L2	Protein_Coding	7.2045	1.4986e-12	-0.385506	0.700017	-0.878512	0.380063	-0.96918	0.332787	10.875	1.68884e-25	-0.515091	0.606652	-0.631743	0.527768	-2.50964	0.0123124	-0.644096	0.519724	-1.04094	0.298266	-3.52	0.000459246	-0.676956	0.498836	-0.510467	0.609895	-1.46077	0.144541	-1.96678	0.0499053	-0.212249	0.831978	0.318177	0.750445	-0.40668	0.684369	-0.578168	0.563337	-0.957819	0.338482	0.96803	0.333384	2.03763	0.0419637	11.3573	1.47632e-27
192	ENSBTAG00000045478	bta-mir-2308	miRNA	7.14084	2.31193e-12	-0.937202	0.349081	0.115309	0.908244	-1.20985	0.226742	-0.748395	0.454482	-2.07063	0.0387595	1.19836	0.231196	-0.693229	0.488398	-2.62052	0.00897052	-1.49922	0.134269	1.09853	0.272346	1.34033	0.180921	0.10774	0.914234	-0.607375	0.543805	2.08734	0.0374946	1.12282	0.261919	-0.476337	0.633981	-1.02338	0.306486	-1.19405	0.232864	0.410392	0.681643	-0.795639	0.426528	-1.92371	0.0547977	0.506114	0.612936
48	ENSBTAG00000005730	GPAT4	Protein_Coding	7.10107	3.02633e-12	2.35876	0.0186972	-3.27948	0.00110803	-0.0974909	0.922364	-1.44873	0.147876	4.93374	1.00888e-06	-1.08675	0.277534	0.708212	0.479052	3.90149	0.000104852	-0.457762	0.647266	-1.93575	0.053297	-1.21563	0.224863	-1.04302	0.297321	-2.24818	0.0248847	-3.21512	0.00141059	-1.27377	0.203192	1.73198	0.0837131	-0.380712	0.703534	0.188798	0.850306	-0.569062	0.569495	-1.00396	0.315766	-0.590653	0.554944	1.38396	0.166811
7	ENSBTAG00000000460	SYTL2	Protein_Coding	7.0933	3.18927e-12	2.60451	0.00945833	5.24705	2.23576e-07	0.353893	0.723525	4.54118	6.62172e-06	-5.4688	6.31038e-08	-0.517617	0.604894	7.48692	2.14896e-13	-5.40686	8.81564e-08	-10.7342	5.53373e-25	2.29734	0.0218911	0.985411	0.325035	0.823715	0.410398	1.80295	0.0718398	-1.57215	0.116712	-0.70343	0.482035	-1.16862	0.242952	-2.35011	0.0190492	-1.33834	0.181221	-0.828852	0.407468	-0.297617	0.766089	0.768852	0.442242	-4.48161	8.65079e-06
50	ENSBTAG00000006368	N4BP3	Protein_Coding	7.07085	3.71022e-12	3.75205	0.000194714	2.76463	0.00589652	2.27598	0.0231457	-1.81967	0.0692511	-0.73183	0.464517	1.00321	0.316117	-0.410366	0.681664	-4.91867	1.08761e-06	-9.30672	1.67455e-19	8.27656	6.32636e-16	-0.881122	0.378796	-1.2697	0.204636	4.5791	5.55494e-06	-1.86687	0.062657	1.05846	0.290231	-1.52637	0.127366	-2.05966	0.039806	-0.752226	0.452169	1.35023	0.177376	-2.23059	0.0260437	-1.30811	0.191268	-2.92655	0.0035384
175	ENSBTAG00000038737	P2RY6	Protein_Coding	7.06997	3.7323e-12	3.6237	0.000318344	2.90607	0.00381249	-2.69341	0.00724034	0.312254	0.754943	-0.522727	0.601329	2.55718	0.010769	-1.73097	0.0839019	-0.751758	0.45245	-3.24382	0.00123559	5.73924	1.41193e-08	-1.40507	0.160797	1.47975	0.139416	-3.06453	0.00226647	6.29044	8.36748e-10	-2.07529	0.0383446	-1.4928	0.135935	-2.02018	0.0437516	-0.430186	0.667193	-0.953043	0.340894	-1.67933	0.0935604	-1.40941	0.15916	-3.689	0.000242578
201	ENSBTAG00000048091	ENSBTAG00000048091	Protein_Coding	6.96333	7.61523e-12	-0.67433	0.500395	-3.19003	0.00150641	-0.186127	0.852398	-0.471023	0.637776	0.661858	0.50828	-0.698486	0.485113	-0.439372	0.660529	1.11638	0.264645	-1.18087	0.238058	-0.644607	0.519391	-0.190258	0.849206	-0.520854	0.602643	-0.1052	0.916248	-0.411925	0.680616	-0.644457	0.519502	0.743419	0.457476	0.201025	0.840738	0.356165	0.721825	0.0220987	0.982376	0.0698176	0.94436	0.220107	0.825852	-0.517321	0.605095
1	ENSBTAG00000000061	PCDH7	Protein_Coding	6.51617	1.37175e-10	-3.16789	0.00162385	-7.86178	2.11869e-14	2.48765	0.0130887	2.64742	0.00829971	6.74526	3.20154e-11	-0.00501469	0.996	2.94076	0.00338313	-2.62541	0.00884413	-1.23692	0.216535	-1.54526	0.122732	-4.9154	1.3086e-06	3.04954	0.00238338	0.891496	0.372979	-4.90225	1.38348e-06	-0.656365	0.511817	-1.23471	0.217347	0.906366	0.365059	0.0713796	0.943116	0.392169	0.695051	1.25956	0.208274	-1.98147	0.0479307	-6.31615	4.7622e-10
167	ENSBTAG00000032436	UBC	Protein_Coding	6.24782	7.19308e-10	2.66526	0.00792698	-0.383365	0.701603	0.00953867	0.992392	-0.887996	0.374858	2.77128	0.00573193	-2.20339	0.0279025	-2.62045	0.00897368	11.6245	1.11891e-28	-0.682147	0.495372	-0.533681	0.59373	0.973121	0.331098	-1.45663	0.145693	-0.0932679	0.925718	-2.37111	0.0182113	-2.10206	0.0359245	3.7484	0.000192521	-0.572663	0.56706	0.528695	0.597186	-0.84376	0.39909	-1.36103	0.173968	-0.840872	0.400708	2.09039	0.036942
135	ENSBTAG00000019188	GAK	Protein_Coding	5.89127	5.9314e-09	2.96616	0.00315115	4.70147	3.29494e-06	1.48549	0.137861	-0.0385154	0.969288	-5.30754	1.49311e-07	1.51052	0.131377	1.9074	0.0568816	-6.0898	1.86652e-09	-5.66738	2.12184e-08	0.00992795	0.992082	0.110985	0.911685	-0.809176	0.418705	2.60453	0.00940138	-0.875859	0.381636	0.238605	0.811486	-2.14915	0.0319621	0.20527	0.837422	0.132789	0.894399	1.15324	0.249204	0.585259	0.558574	-0.280193	0.779413	8.01541	4.59349e-15
49	ENSBTAG00000006002	DIDO1	Protein_Coding	5.81739	9.06245e-09	-0.186953	0.851769	5.4631	7.19614e-08	-0.252036	0.801086	-0.407121	0.684048	-1.61569	0.106612	1.08868	0.276682	0.233063	0.815782	-1.85269	0.0643488	-3.95718	8.3599e-05	0.452016	0.651397	2.54014	0.011469	0.0576915	0.954012	-0.56075	0.575153	1.89512	0.0588032	1.71653	0.0865323	0.282017	0.778013	-0.164993	0.868998	-0.689862	0.49051	-0.532649	0.594444	0.111018	0.911636	-0.924518	0.355536	2.43295	0.0152256
159	ENSBTAG00000027464	FGFRL1	Protein_Coding	5.62115	2.73232e-08	-4.89439	1.30999e-06	-15.3326	3.29273e-44	5.33105	1.31547e-07	1.26502	0.206301	-2.82708	0.00483161	-1.35026	0.177385	2.40113	0.0166068	3.24331	0.00123776	13.7446	3.22481e-38	-2.04793	0.0409366	-5.1989	3.24591e-07	0.158863	0.873826	-2.35679	0.0187167	-5.69277	2.43337e-08	0.669352	0.503504	1.23867	0.215878	0.084752	0.932483	-0.611509	0.541062	-0.941065	0.346993	0.23554	0.813863	-0.599644	0.548938	-1.90698	0.0569317
56	ENSBTAG00000007186	ARHGAP39	Protein_Coding	5.59512	3.15531e-08	-0.24341	0.807782	3.61358	0.000330665	-1.19991	0.230575	5.08905	4.66742e-07	-2.11254	0.0349933	2.87359	0.00418536	0.207442	0.835726	-8.50715	1.08336e-16	-7.1648	1.98463e-12	-0.252448	0.800768	0.316583	0.75173	0.550455	0.582193	-0.957966	0.338421	2.80203	0.00532699	0.975025	0.329904	-1.63374	0.102759	-0.128876	0.897494	0.616808	0.537563	-0.232911	0.815898	1.11695	0.264422	-0.67186	0.501895	1.27879	0.201394
15	ENSBTAG00000001543	BRI3BP	Protein_Coding	5.55707	3.89019e-08	-3.01073	0.00273021	-4.83369	1.75637e-06	-2.09131	0.0368567	-0.137753	0.890477	-0.643436	0.520152	4.15005	3.74735e-05	3.30407	0.00100193	-6.79526	2.31958e-11	5.92494	4.90637e-09	-3.44072	0.00061432	-0.471804	0.637331	-0.78138	0.434858	2.3359	0.0197864	-2.08724	0.0375033	-1.67989	0.0934489	-1.25099	0.211352	0.716738	0.473779	-2.32204	0.0205182	0.469624	0.638769	1.81214	0.0704183	1.13592	0.256378	5.38027	1.01485e-07
136	ENSBTAG00000019269	COL6A2	Protein_Coding	5.33047	1.31955e-07	-2.32867	0.0202509	-15.9204	5.91988e-47	4.31126	1.85416e-05	-4.88339	1.30231e-06	1.57638	0.11539	0.458028	0.647079	-0.651671	0.514829	1.61197	0.107421	1.54928	0.121767	2.61832	0.00902587	-8.39527	8.75202e-16	2.55981	0.0106938	0.900297	0.368281	-1.43235	0.152832	4.21739	2.81503e-05	0.292525	0.769971	-0.232638	0.816111	1.37969	0.168124	0.0564282	0.955017	1.35324	0.176441	-1.42494	0.154623	-1.26317	0.206947
53	ENSBTAG00000006810	ODAM	Protein_Coding	5.29343	1.60439e-07	-0.466089	0.641343	-4.089	5.00258e-05	-0.0433531	0.965432	-0.563234	0.573462	0.918356	0.358749	-0.861842	0.389079	-0.510539	0.609836	1.38761	0.165697	-0.817456	0.413947	-0.862456	0.388729	-0.105562	0.915984	-0.63045	0.528618	-0.0615054	0.950975	-0.727356	0.467437	-0.609133	0.542645	0.968075	0.333338	0.263321	0.792382	0.30733	0.758684	0.125165	0.900429	0.0236134	0.981168	0.0600345	0.952145	-0.285213	0.775565
33	ENSBTAG00000003102	GCC1	Protein_Coding	5.19589	2.6694e-07	2.55758	0.0108169	7.05243	5.4922e-12	1.12316	0.261753	-0.92973	0.352842	-3.16542	0.00161574	1.02161	0.307329	-0.525811	0.599188	-5.46179	6.56004e-08	-5.88917	6.0329e-09	1.55431	0.120559	1.29549	0.195918	-0.122512	0.902531	0.484163	0.628427	3.75301	0.000200801	0.891483	0.372993	-2.09915	0.0361585	1.37803	0.16864	1.27304	0.203427	0.846307	0.397668	-0.212556	0.831739	-0.378291	0.70533	5.02785	6.30557e-07
140	ENSBTAG00000020244	EFNA1	Protein_Coding	5.0379	5.98426e-07	-8.54599	1.35843e-16	-14.4319	4.41916e-40	2.49252	0.0129122	-1.28569	0.19899	0.145754	0.884158	-1.09816	0.272526	1.44933	0.147698	-3.71043	0.000223364	13.0486	5.58184e-35	2.67813	0.0075757	-3.88191	0.000121727	-0.0118163	0.990576	0.320941	0.748354	-3.94592	9.39991e-05	0.0682546	0.945604	-4.08098	4.9966e-05	1.85998	0.0633146	1.20623	0.228137	0.783919	0.43335	0.874202	0.382326	1.25195	0.211009	-3.70697	0.000226304
63	ENSBTAG00000007834	PPP1R16A	Protein_Coding	4.73368	2.6648e-06	-1.66481	0.0965414	-7.20917	1.94228e-12	0.644385	0.519535	3.9333	9.24264e-05	1.42893	0.15347	2.60585	0.00936583	4.02861	6.23125e-05	-5.82735	8.60155e-09	0.369628	0.711772	-0.290469	0.771543	-5.98603	4.8885e-09	1.12774	0.259837	0.990668	0.322201	-6.36126	5.5165e-10	0.671005	0.502451	0.399536	0.689619	-0.474317	0.635424	-0.402325	0.687568	0.415078	0.678211	0.46052	0.645294	-0.943162	0.345925	2.0658	0.0392143
163	ENSBTAG00000029772	bta-let-7a-3	miRNA	4.71458	2.91903e-06	-0.425728	0.670479	-0.474684	0.635207	0.145388	0.884446	2.81384	0.00503742	0.0672799	0.946378	-2.23831	0.0255249	-0.491915	0.622935	-2.35475	0.018811	-0.878005	0.380243	-0.0398513	0.968223	0.621167	0.534854	-0.831573	0.40595	-0.237827	0.812087	-1.43868	0.151028	0.373189	0.709127	-0.549034	0.583156	-1.24609	0.213155	-1.1362	0.256264	2.99506	0.00283995	-0.594165	0.552606	2.67981	0.00754001	5.06389	5.25685e-07
43	ENSBTAG00000004856	RNF130	Protein_Coding	4.57442	5.64012e-06	-1.17832	0.239198	-4.07002	5.41465e-05	-0.28276	0.777443	0.563837	0.573052	-1.01906	0.308527	-2.00582	0.0452727	-1.19799	0.231331	-1.03968	0.298849	5.88335	6.23868e-09	-0.0645925	0.948517	-1.21186	0.226301	-0.338693	0.734948	-2.02081	0.0436916	1.72124	0.0859867	-0.222978	0.823621	0.922011	0.356838	1.72752	0.0845218	1.2689	0.204902	0.671034	0.502418	1.40614	0.160153	1.90382	0.0573445	-5.9009	5.62761e-09
174	ENSBTAG00000038055	KLF16	Protein_Coding	4.40056	1.24657e-05	5.96857	4.37915e-09	6.74878	3.90649e-11	1.90714	0.0569081	2.28666	0.0225236	0.769262	0.441998	1.00402	0.315725	0.246538	0.805339	-4.85059	1.51895e-06	-6.50006	1.52841e-10	1.56525	0.117973	-1.7154	0.0870686	0.491673	0.623113	1.61969	0.105764	-0.320986	0.74839	0.388575	0.697716	-1.96704	0.0495695	-0.822643	0.410995	0.470561	0.638102	-0.202008	0.839969	1.6225	0.105174	-2.10041	0.036051	-0.847843	0.396815
100	ENSBTAG00000012505	ARHGEF17	Protein_Coding	4.27504	2.17376e-05	-1.45925	0.145088	-11.7252	2.11652e-28	2.73871	0.00632353	2.91177	0.00371206	1.61415	0.106946	0.0651289	0.948091	0.0191316	0.984742	-4.94974	9.32563e-07	-0.873007	0.382959	5.20284	2.57511e-07	-6.90148	2.09984e-11	3.1558	0.00167316	-1.4427	0.149567	-2.19491	0.0287482	4.66838	3.6754e-06	-3.26774	0.0011366	-0.437317	0.662018	2.4369	0.0150629	-0.816042	0.414752	1.50898	0.131781	-1.20698	0.227848	-1.88152	0.0603154
70	ENSBTAG00000008385	KLHL36	Protein_Coding	4.15036	3.72483e-05	0.208962	0.834558	3.07218	0.00223376	2.20102	0.0280573	-1.87745	0.0608855	-0.375309	0.707545	1.41856	0.156487	0.559913	0.57572	-2.37073	0.0180235	-0.693737	0.488078	-0.254974	0.798817	0.626091	0.531623	0.268513	0.788388	-0.532539	0.594527	0.289521	0.772334	2.02673	0.0430897	-4.93046	1.0235e-06	-0.784328	0.433117	0.830428	0.406581	0.177327	0.859302	0.999761	0.317792	-3.07911	0.00215763	3.91392	9.96669e-05
84	ENSBTAG00000009907	MAPK4	Protein_Coding	4.14387	3.82935e-05	-1.03824	0.29963	-4.36892	1.50162e-05	-2.30237	0.0216044	6.90311	1.17247e-11	-2.21214	0.0272792	4.47372	9.01314e-06	6.15795	1.2481e-09	-0.400659	0.688794	-0.651141	0.51517	-4.52618	7.04703e-06	-2.34846	0.0193513	-2.47181	0.0136935	-2.62024	0.00898332	-3.94086	9.59285e-05	1.72095	0.0857262	-0.485086	0.627766	-0.962682	0.336045	1.81256	0.0703299	-0.543375	0.587043	-1.54201	0.123551	0.0625435	0.950148	-3.19384	0.00146675
145	ENSBTAG00000020489	SEMA6A	Protein_Coding	3.96264	8.16592e-05	-4.15584	3.77729e-05	-16.3158	8.04917e-49	2.4543	0.0143563	1.92061	0.0552005	0.689054	0.491018	3.23879	0.00125896	-1.82566	0.0683313	-1.11213	0.266465	4.87572	1.34339e-06	3.81129	0.000150308	-7.17309	3.72907e-12	2.7021	0.00706679	-2.99158	0.00287593	-4.02612	6.79356e-05	2.5416	0.0112613	-0.860001	0.39008	0.132337	0.894756	0.469428	0.638911	-0.529432	0.596672	1.0423	0.297656	-3.66778	0.00026328	-1.44067	0.150126
124	ENSBTAG00000018348	CBLL1	Protein_Coding	3.86272	0.000122441	1.25943	0.208428	9.54969	4.71758e-20	-2.56777	0.0104403	-1.72161	0.0855969	-0.772853	0.43987	0.487292	0.626209	-1.05721	0.290785	8.21512	1.02808e-15	-5.82973	8.48527e-09	0.483169	0.629125	3.94327	9.53258e-05	-1.29037	0.197373	-0.0764058	0.939119	2.22284	0.0267889	0.486687	0.626641	3.99181	7.24324e-05	-1.17959	0.23857	-0.372828	0.70939	-0.0203682	0.983755	-0.130507	0.896205	-1.23307	0.217966	2.05526	0.0402234
16	ENSBTAG00000001617	G2E3	Protein_Coding	3.84532	0.000131273	2.37766	0.017776	7.08617	4.39769e-12	-1.77719	0.075967	-2.31002	0.0211867	-5.37575	1.04007e-07	2.06963	0.0388654	-0.847177	0.397189	-5.98362	3.48725e-09	-5.50877	5.08492e-08	0.8802	0.37905	4.65009	4.55277e-06	1.13815	0.255468	0.368674	0.712486	4.8391	1.87035e-06	1.96274	0.0500936	-1.67412	0.0945493	1.21531	0.224664	0.350113	0.72636	0.420646	0.674142	1.90335	0.0574302	1.18292	0.237244	5.71848	1.59136e-08
92	ENSBTAG00000010809	HID1	Protein_Coding	3.43369	0.0006302	-1.62529	0.104695	-12.6848	2.12071e-32	1.0036	0.315916	2.46746	0.0138537	-0.461657	0.644471	0.616462	0.537797	0.427828	0.66891	-2.02682	0.0430604	0.452043	0.651378	1.75467	0.0797489	-6.20441	1.40617e-09	0.0766181	0.93895	-1.94409	0.052297	-3.34073	0.000914744	0.54598	0.585263	-1.41789	0.156663	1.41512	0.157486	0.334488	0.738112	0.208938	0.834557	0.0992827	0.920944	0.521517	0.602172	-3.97325	7.82344e-05
32	ENSBTAG00000003083	SLC50A1	Protein_Coding	3.111	0.00193964	-1.45622	0.145923	-1.35456	0.176134	1.16603	0.243996	-3.02388	0.00258995	-2.2929	0.0221492	0.0260204	0.979249	-0.353377	0.723913	-7.18698	1.7065e-12	0.66351	0.507223	0.828496	0.407669	-0.910109	0.363329	-0.0500951	0.960062	1.76119	0.0786569	0.770179	0.441652	1.19184	0.23375	-3.38322	0.000755963	1.72887	0.0842794	1.43336	0.152204	1.2712	0.204077	0.648358	0.516979	3.00624	0.00273991	-1.03988	0.298755
90	ENSBTAG00000010704	LRRC4	Protein_Coding	3.02121	0.00260866	-0.15263	0.878748	-1.60023	0.110142	-1.63068	0.103405	12.3689	7.92987e-32	-1.29403	0.196082	-0.422129	0.673064	-0.626488	0.531201	-3.3325	0.000906096	-3.87098	0.000118567	-1.20738	0.227691	-0.499544	0.617679	-1.5736	0.116058	-3.26857	0.00113543	1.3395	0.181175	-2.09877	0.0362152	-0.285816	0.775103	0.490041	0.624261	-0.986134	0.324409	1.22048	0.222692	-0.641092	0.521686	-1.07745	0.281653	0.770738	0.441122
139	ENSBTAG00000020232	REXO1	Protein_Coding	2.94729	0.00331143	4.19331	3.22102e-05	8.41536	3.63752e-16	-0.058343	0.953492	1.39685	0.162915	-1.40362	0.160876	1.03671	0.300241	-1.62544	0.104525	0.378109	0.705465	-6.86884	1.43405e-11	-0.41198	0.680479	2.83672	0.00479634	-0.97011	0.332346	0.442796	0.658054	-0.467545	0.640366	0.222476	0.824012	0.210895	0.83303	-0.741202	0.458824	0.0746604	0.940506	0.153232	0.878259	0.0551171	0.956062	-1.50846	0.13189	6.34546	3.97888e-10
85	ENSBTAG00000010062	SLC26A4	Protein_Coding	2.93435	0.00345087	-0.738579	0.460489	-1.64666	0.100218	-1.21874	0.223351	-0.407715	0.683612	0.439271	0.6606	-1.31984	0.187334	8.94792	3.27869e-18	1.31259	0.189752	0.12253	0.902514	-2.70173	0.00706348	-0.883118	0.377718	-2.30482	0.0214853	-1.12551	0.260771	-1.8009	0.0724772	-2.46186	0.0140753	1.73171	0.0837627	0.382359	0.702313	0.107629	0.914321	-0.524714	0.599947	-0.386186	0.699483	-0.571712	0.567701	-1.53142	0.126116
61	ENSBTAG00000007753	KIFC2	Protein_Coding	2.93428	0.00345164	-0.420259	0.674466	1.42995	0.153319	0.860982	0.38954	9.24236	3.07701e-19	-2.11261	0.0349873	0.139894	0.888786	-0.499215	0.617786	-6.52989	1.26729e-10	-5.5223	4.72348e-08	-1.23514	0.217189	-2.1256	0.0341658	1.57547	0.115627	0.200493	0.841155	-1.93983	0.0531081	2.5436	0.0111977	-2.26035	0.0241033	-2.7516	0.00608646	-0.172672	0.862959	-0.465757	0.641533	0.108286	0.913802	-2.23656	0.0256301	3.58788	0.000356577
46	ENSBTAG00000005309	TGDS	Protein_Coding	2.76663	0.00581206	-3.94479	9.05935e-05	2.22028	0.0268202	0.439461	0.660462	-3.6653	0.000266393	-4.25106	2.41613e-05	0.53837	0.590499	1.25653	0.209347	-7.30509	7.58693e-13	7.23728	1.20992e-12	1.54523	0.122739	2.99251	0.00294334	-0.236046	0.81347	2.04242	0.0414957	2.94825	0.00338466	-0.146382	0.883664	-3.67828	0.000252661	-0.210013	0.83372	0.0967569	0.922947	0.827407	0.408286	-0.312775	0.754551	1.68587	0.0922682	-2.81412	0.00502821
184	ENSBTAG00000040111	OTOP3	Protein_Coding	2.75829	0.0059608	-0.0168889	0.986532	-1.0077	0.314056	-0.959318	0.337727	-1.62877	0.103827	-0.228469	0.819349	5.46507	6.50629e-08	-1.63062	0.103424	-0.0576984	0.954005	0.621006	0.534798	4.5777	5.55476e-06	-0.902424	0.36739	-1.94424	0.0522904	-0.824649	0.409861	-2.31645	0.021042	-1.84285	0.0657975	1.14781	0.251434	-0.0502269	0.959956	0.0265002	0.978866	-1.19312	0.233221	-0.995637	0.319791	-0.611862	0.540828	-3.27411	0.00111204
148	ENSBTAG00000021076	TNRC6B	Protein_Coding	2.74331	0.00623671	1.56501	0.118175	6.08869	2.1819e-09	-0.864969	0.38735	-1.32821	0.184558	-1.32867	0.184391	0.595539	0.551682	-0.934119	0.350568	2.07462	0.0383877	-2.83684	0.00468837	0.0542786	0.956729	6.85967	2.72785e-11	-0.710418	0.477695	-0.547355	0.584315	4.55372	7.02069e-06	-0.344061	0.73091	0.12608	0.899705	-0.581619	0.561013	-1.10698	0.268683	-0.056833	0.954694	-0.267629	0.789069	-0.673299	0.50098	2.0968	0.0363692
113	ENSBTAG00000016315	COTL1	Protein_Coding	2.5667	0.0104721	9.1004	1.80841e-18	19.9144	2.36842e-66	0.49982	0.617357	-2.29852	0.0218361	-1.77895	0.0756815	1.99155	0.0468217	0.231766	0.816789	-7.128	2.54743e-12	-10.2213	5.99236e-23	3.47829	0.000535581	5.93182	6.62463e-09	0.0370574	0.97045	-1.90869	0.0567233	6.75516	5.09379e-11	-0.875317	0.381719	-0.308834	0.757539	-0.966132	0.334317	2.31985	0.020637	0.767366	0.44312	0.523489	0.60081	1.14958	0.250712	-3.88757	0.000110868
93	ENSBTAG00000010873	BHLHE23	Protein_Coding	2.50439	0.0124906	-0.253036	0.800338	-0.825187	0.409635	-2.13585	0.0330349	-3.20536	0.00141235	-0.634771	0.525785	-3.16902	0.00159832	16.4879	8.98954e-52	0.523393	0.600867	2.19045	0.0288217	-2.48942	0.0130243	-1.65351	0.0990346	-2.1163	0.0346923	11.6154	1.41543e-28	-2.20418	0.0280851	-2.32821	0.020201	1.50854	0.131864	0.29113	0.77104	-0.187722	0.851149	2.18236	0.0294121	-0.169062	0.8658	-0.851886	0.39457	-3.15044	0.0016996
88	ENSBTAG00000010673	EFNA4	Protein_Coding	2.43946	0.0149545	-7.57391	1.61806e-13	-12.5094	1.17526e-31	-1.74246	0.0818633	-2.23187	0.02595	-0.123763	0.901539	3.99493	7.17963e-05	3.47256	0.000547548	-3.32302	0.000936946	13.4431	8.38108e-37	-2.99415	0.00284828	-3.80425	0.000165124	0.844003	0.398973	4.8566	1.4836e-06	-5.95029	5.8838e-09	2.97871	0.00300041	-2.64461	0.00836029	0.46093	0.644994	0.667993	0.504359	1.2808	0.200685	1.42872	0.153557	0.861082	0.389488	-3.11861	0.00189145
64	ENSBTAG00000007835	GPT	Protein_Coding	2.31619	0.0208335	-0.17297	0.862741	-3.65126	0.000286747	0.583835	0.559518	1.38677	0.165968	8.91167	4.31095e-18	1.88	0.0605365	-0.421268	0.67369	7.53654	1.50183e-13	-5.1918	2.73473e-07	-3.59412	0.000348129	-4.83708	1.9019e-06	-1.06572	0.286941	5.61689	2.83723e-08	-6.26959	9.45319e-10	-1.80231	0.0719513	1.45829	0.145206	-1.34217	0.179982	-2.96697	0.00311049	-0.840444	0.400944	-1.23201	0.218384	-3.49878	0.000497062	-2.94094	0.00338001
196	ENSBTAG00000047560	C2CD4C	Protein_Coding	2.29872	0.0218119	4.76859	2.39962e-06	-0.678109	0.497998	-0.818747	0.413207	11.847	1.47914e-29	-0.647031	0.517824	-1.58115	0.11431	0.427389	0.669229	-0.469081	0.639158	-1.44595	0.148641	-2.44746	0.0146295	-1.32859	0.184761	-0.143186	0.886187	-1.31472	0.189048	-2.18455	0.029506	-0.194403	0.84592	0.67632	0.499059	-0.0615881	0.950909	-0.308352	0.757907	1.51295	0.130741	-0.478824	0.632222	-0.777996	0.436835	-0.275771	0.782805
126	ENSBTAG00000018455	COMMD5	Protein_Coding	2.17912	0.0296524	-0.826559	0.408859	1.83441	0.0671518	1.66371	0.0966132	0.513316	0.607898	1.40982	0.159037	-0.0310618	0.975229	0.22795	0.819752	-1.97766	0.0483604	-0.349451	0.726856	-0.0407199	0.967531	-1.55377	0.121052	-0.290343	0.771644	0.34923	0.727025	-1.56741	0.117816	0.728597	0.466505	-1.21228	0.225812	-1.1357	0.256479	-0.250362	0.802381	-0.361283	0.717996	-1.06454	0.287475	-1.94294	0.0524247	-3.52529	0.000450532
129	ENSBTAG00000018508	TMEM108	Protein_Coding	2.10915	0.0352829	-0.617902	0.536905	-2.34838	0.0192206	-1.12031	0.262961	9.4168	7.15894e-20	-1.88164	0.0603001	-1.84218	0.065886	1.16187	0.24569	-0.930677	0.352343	-1.65846	0.097674	0.387658	0.698386	-2.05705	0.0403481	-1.47489	0.140718	-0.149985	0.880821	-1.84593	0.0656472	-0.274048	0.784133	-1.14343	0.253248	0.746115	0.455852	0.141508	0.88751	0.89332	0.37199	-1.42145	0.155658	-0.0343222	0.97263	9.07113	1.17031e-18
86	ENSBTAG00000010276	RECQL4	Pseudogene	1.96457	0.049856	5.21006	2.70604e-07	8.86811	1.12589e-17	-0.188882	0.85024	-2.46028	0.0141315	-1.82116	0.069009	5.3659	1.10679e-07	-2.9	0.00384976	-4.29452	1.99876e-05	-7.38522	4.35077e-13	0.547357	0.584307	2.17638	0.030128	0.106163	0.915485	2.95422	0.00324301	4.00156	7.508e-05	-1.62269	0.105131	-0.351205	0.725539	-1.0039	0.315779	-1.925	0.0546357	0.332555	0.739569	0.411088	0.681142	-1.81617	0.0697727	3.64893	0.000282888
134	ENSBTAG00000019071	COMMD10	Protein_Coding	1.83925	0.0662987	1.03853	0.299497	0.987874	0.323663	-1.23358	0.21777	1.21695	0.224047	2.67444	0.00766024	-2.09088	0.0369104	-1.09059	0.27583	6.58177	9.1335e-11	-2.21051	0.0273932	-0.326914	0.743829	-0.377478	0.706024	-0.162879	0.870664	-0.417531	0.676422	0.138011	0.890301	-0.339287	0.734501	1.3691	0.171404	0.124622	0.900859	0.0265326	0.97884	-1.27258	0.203585	0.280226	0.779392	0.796901	0.425779	-5.55556	3.93204e-08
75	ENSBTAG00000008952	RAP1GAP	Protein_Coding	1.67811	0.0937687	-0.270967	0.786521	-0.820623	0.412228	-2.05461	0.0402846	6.91073	1.11511e-11	-3.63974	0.000293014	1.57301	0.116184	6.20277	9.53696e-10	-8.94689	3.25807e-18	2.05373	0.0403738	-0.993721	0.320699	-2.18848	0.0292283	-1.77159	0.0769234	1.03431	0.30136	-3.98953	7.88371e-05	-1.12998	0.258894	-2.31971	0.0206408	2.61513	0.00911454	-0.220572	0.825491	1.42028	0.155969	-2.40617	0.0163946	-2.16162	0.0309869	1.48748	0.137339
189	ENSBTAG00000044406	RF00426	scaRNA	1.62641	0.104309	-1.42886	0.153634	-0.681565	0.49581	-0.343963	0.730977	-0.62024	0.535308	-0.456916	0.647873	-1.16457	0.244604	-1.39797	0.162568	-1.18888	0.234892	0.517686	0.604841	-3.3867	0.000746579	2.48609	0.0133345	-0.39168	0.695421	-0.0166431	0.986726	4.00366	7.44438e-05	0.327053	0.743731	0.497723	0.618834	-0.25206	0.80107	1.47734	0.140035	-0.187385	0.851412	1.28729	0.198443	-0.023028	0.981634	-1.07064	0.284698
119	ENSBTAG00000017248	ENSBTAG00000017248	Protein_Coding	1.53477	0.125288	-0.0453744	0.963826	1.359	0.174721	0.441002	0.659347	-1.63134	0.103284	0.531884	0.594975	-0.706048	0.480401	-0.214547	0.830183	1.43498	0.151741	0.267312	0.789308	-2.28956	0.0223411	0.471387	0.637629	0.884191	0.376914	1.51129	0.13118	2.99168	0.0029476	-0.828594	0.407632	-1.38743	0.165748	1.7853	0.0746519	1.1748	0.240474	0.343784	0.731111	1.26688	0.205645	1.54535	0.122716	-5.14369	3.50017e-07
97	ENSBTAG00000012237	AEBP1	Protein_Coding	1.52949	0.12659	-8.24363	1.31696e-15	-11.7402	1.83844e-28	5.134	3.67174e-07	-2.9618	0.00316563	-3.02059	0.00261467	-2.32337	0.0204544	2.30918	0.0212268	-6.02506	2.73547e-09	6.00422	3.0913e-09	0.173553	0.862267	-3.64947	0.000298635	2.80385	0.00519755	0.391712	0.695394	1.67141	0.0954278	2.2707	0.0234851	-1.66864	0.0956311	-0.570044	0.568833	1.05277	0.292809	1.68891	0.0916785	0.869366	0.384963	-1.09722	0.272923	-2.87653	0.00414283
11	ENSBTAG00000000879	C14H8orf33	Protein_Coding	1.47102	0.141732	1.47169	0.141696	5.43187	8.49772e-08	-0.169463	0.865481	-1.68073	0.093277	1.71765	0.0863023	-0.310538	0.756247	-1.06981	0.285076	2.48969	0.013017	-4.86092	1.44425e-06	-2.02909	0.0428242	1.56198	0.119106	0.162417	0.871027	2.72772	0.00654216	1.60317	0.109692	-0.60245	0.54708	-0.309497	0.757034	0.546821	0.584679	-1.2448	0.213623	-0.180204	0.857044	-0.110748	0.91185	-0.528454	0.597352	-3.43761	0.000621547
9	ENSBTAG00000000856	FBXL6	Protein_Coding	1.38715	0.165834	-1.30228	0.193385	7.04356	5.82186e-12	1.19128	0.233944	-1.34245	0.1799	-1.95008	0.0515659	1.30449	0.19251	-1.10963	0.267543	-4.24182	2.51604e-05	-3.90192	0.000104668	-1.03921	0.299064	1.34088	0.180741	0.879332	0.37954	0.85557	0.392538	2.52461	0.0119714	1.39968	0.162078	-0.457967	0.647117	-0.703767	0.481816	1.17528	0.240282	0.14122	0.887737	-0.0245332	0.980435	-0.846256	0.3977	0.864387	0.387671
165	ENSBTAG00000031718	OGFR	Protein_Coding	1.19605	0.232079	4.09026	4.9776e-05	8.96987	5.06273e-18	2.43129	0.015293	0.164249	0.869584	-2.00777	0.0450515	1.29012	0.197448	0.729442	0.465978	-9.73923	4.206e-21	-5.24501	2.07432e-07	1.71706	0.0864063	1.45747	0.145794	1.08498	0.278327	1.48707	0.13746	2.00398	0.0457507	0.817945	0.413682	-1.27243	0.203639	-0.105846	0.915735	1.61579	0.106592	0.98235	0.326264	0.671221	0.502315	-1.61922	0.105851	-7.08983	3.28466e-12
52	ENSBTAG00000006626	TMEM132B	Protein_Coding	1.08866	0.276675	2.52754	0.0117755	3.09736	0.00205559	-0.635918	0.525036	10.7123	7.65478e-25	-3.64769	0.000284262	-0.529734	0.59647	-2.03488	0.0422429	-2.35383	0.0188573	-4.02449	6.33423e-05	-2.81148	0.00506816	0.889613	0.374224	-0.370698	0.710981	-1.26023	0.208019	0.0834218	0.933558	-0.868711	0.38532	0.365465	0.714873	-0.271085	0.786407	-0.59392	0.552758	0.25638	0.797732	-0.696834	0.486152	-0.552535	0.580759	7.71759	4.08955e-14
117	ENSBTAG00000017240	DGKQ	Protein_Coding	1.06034	0.289354	-4.04246	6.07221e-05	-4.88295	1.3842e-06	0.884656	0.376643	2.3156	0.0208782	-2.12773	0.033708	1.64731	0.0999578	2.69903	0.00712361	-5.62223	2.72712e-08	8.17987	1.34321e-15	-1.18728	0.235516	-1.36188	0.174024	-2.47541	0.0135574	2.14312	0.0324581	-2.13639	0.0332589	-0.103809	0.917352	-3.21942	0.00134329	-0.974837	0.329983	-0.964169	0.335296	0.401296	0.688324	-1.24495	0.213593	-0.360984	0.718221	-4.33991	1.6352e-05
154	ENSBTAG00000021884	CXXC1	Protein_Coding	1.04304	0.297287	2.39766	0.0168443	10.2417	1.37185e-22	1.0276	0.304492	-1.01662	0.309698	-2.49853	0.0126993	0.855998	0.392301	0.596369	0.551124	-3.34026	0.000881535	-5.86999	6.73692e-09	0.79168	0.428813	1.40031	0.162218	0.127378	0.89868	1.17242	0.241438	1.59144	0.112307	0.94345	0.345795	-5.50737	5.10442e-08	-0.750474	0.453226	-0.0473333	0.962261	-0.0247233	0.980283	-0.0527897	0.957915	-1.38261	0.167227	1.2534	0.210476
125	ENSBTAG00000018379	TMEM175	Protein_Coding	1.01936	0.308383	-0.00975546	0.99222	0.792431	0.428463	1.57926	0.114723	1.85949	0.0633919	-0.971025	0.331871	-0.270419	0.78692	1.64664	0.100086	-2.13247	0.0333165	-0.411858	0.68057	0.250082	0.802597	-0.484389	0.628382	0.752672	0.451915	-3.81393	0.000149232	-2.02893	0.0431325	1.43744	0.151064	0.796438	0.426045	-0.649313	0.516352	0.390305	0.69643	-0.147224	0.882997	0.637461	0.524045	-0.922686	0.35649	5.71853	1.59085e-08
102	ENSBTAG00000012554	ANKAR	Protein_Coding	0.963443	0.335655	-0.288744	0.77289	-1.53615	0.125097	-1.53256	0.125831	-0.308199	0.758025	-0.84279	0.399634	-1.68754	0.0919592	-1.54942	0.121737	3.46288	0.00056704	0.0418928	0.966596	-4.13628	3.95502e-05	0.165184	0.868885	1.33515	0.182287	-0.734173	0.463097	-2.46893	0.013972	0.625255	0.532019	1.2175	0.223819	-0.133326	0.893975	-0.295904	0.767392	0.161243	0.871948	-0.788113	0.430913	2.48439	0.0132106	32.4952	5.32389e-142
191	ENSBTAG00000045469	bta-mir-2439	miRNA	0.878115	0.38018	0.389737	0.696887	0.50681	0.612498	-0.209817	0.833871	-1.70505	0.0886445	0.0373631	0.970206	-0.124796	0.900722	-0.992522	0.32129	1.5758	0.115524	0.0278518	0.977788	0.165483	0.868611	5.72079	2.11799e-08	-1.88136	0.060361	-0.0461584	0.963198	1.73922	0.0827716	0.211033	0.832927	1.45599	0.145841	0.344183	0.730814	0.172827	0.862838	-0.144893	0.884837	0.103629	0.917495	-0.317602	0.750882	-2.63878	0.00850532
78	ENSBTAG00000009273	ENSBTAG00000009273	Protein_Coding	0.875254	0.381733	0.205139	0.837542	0.609829	0.542235	0.665145	0.506175	-1.29298	0.196458	2.39402	0.0169272	-1.99133	0.0468455	-1.84864	0.064935	4.09746	4.6675e-05	1.60165	0.109686	-2.62815	0.00877152	0.886388	0.375956	-0.600489	0.548386	0.353807	0.723593	-0.395804	0.692462	-1.90027	0.0578318	2.87819	0.00412052	0.805271	0.420941	0.733285	0.463631	0.138965	0.889517	0.328041	0.742985	-0.0154297	0.987694	0.815781	0.414903
20	ENSBTAG00000001829	SLC17A9	Protein_Coding	0.813771	0.41605	1.78657	0.074578	3.05096	0.00239492	-0.403658	0.686587	-3.76086	0.00018398	-4.15185	3.70491e-05	1.46789	0.142598	3.93171	9.28198e-05	-8.39112	2.66857e-16	2.13254	0.0333109	0.985511	0.324711	1.63499	0.10286	-0.145068	0.884702	-1.03927	0.299049	4.83034	1.94977e-06	0.0289214	0.976936	-1.64795	0.0998079	0.615283	0.538571	-1.48596	0.137741	0.469528	0.638837	-0.822592	0.411037	0.353452	0.723856	-5.70459	1.72043e-08
14	ENSBTAG00000001394	TMED9	Protein_Coding	0.764718	0.444695	-0.906023	0.365335	-1.79837	0.0726855	2.29545	0.0219999	-3.02715	0.00256248	-3.90906	0.000101662	-0.856709	0.391908	-0.846964	0.397307	-6.6855	4.71431e-11	5.97388	3.6913e-09	-1.48077	0.139115	-0.6948	0.487595	1.00483	0.315344	2.13491	0.0331255	1.44128	0.150293	-0.199394	0.842015	-1.68991	0.0914874	2.62843	0.00876917	1.27837	0.201544	1.39306	0.164042	1.05226	0.293067	1.86078	0.0631962	-1.62771	0.104036
13	ENSBTAG00000001335	GHR	Protein_Coding	0.699614	0.484399	-8.97787	4.77647e-18	-17.3199	1.26348e-53	2.58176	0.0100301	-2.27673	0.0231134	-1.23326	0.217891	-2.01981	0.043796	2.16369	0.030829	8.92827	3.78979e-18	17.3721	1.88844e-56	-1.76979	0.0771936	-4.56392	6.74265e-06	-0.197501	0.843496	-2.40257	0.0165478	-0.722231	0.470578	2.06672	0.0391483	2.31915	0.0206712	-0.398053	0.690715	-0.804671	0.421284	-1.96374	0.0499525	-0.157183	0.875149	-1.0949	0.273936	-4.9685	8.48705e-07
65	ENSBTAG00000007838	MFSD3	Protein_Coding	0.69229	0.488983	-5.0045	7.62877e-07	-7.10789	3.80997e-12	2.97394	0.00304023	5.25888	1.94609e-07	-0.992085	0.321499	-1.16123	0.245956	1.63563	0.10237	-4.72177	2.82663e-06	9.76976	3.22752e-21	-2.21012	0.0274172	-3.68949	0.000256713	-0.156428	0.875743	0.328619	0.742545	-3.16199	0.0016873	1.20208	0.229762	-2.7007	0.00708529	-3.47336	0.000546131	1.00182	0.316779	-0.249133	0.80333	0.523621	0.600718	0.212529	0.831757	-3.31543	0.000962164
10	ENSBTAG00000000857	SLC52A2	Protein_Coding	0.542635	0.587552	-0.775269	0.438526	1.07263	0.283925	0.61314	0.539981	0.034989	0.972099	-0.797762	0.425279	1.35501	0.175867	1.56973	0.116935	-6.8849	1.29042e-11	0.408534	0.683007	-0.310142	0.756545	-2.02628	0.0434179	2.94164	0.00337885	-0.37681	0.706433	0.698536	0.485251	0.90464	0.365985	-1.4612	0.144406	-0.339946	0.734001	-0.450633	0.652394	0.0230451	0.981621	0.887471	0.375149	-2.10917	0.0352857	1.23697	0.216513
45	ENSBTAG00000005108	SLIT2	Protein_Coding	0.526244	0.598884	-1.41815	0.156733	-4.77465	2.33033e-06	-0.741551	0.458606	3.46994	0.000553594	-3.89708	0.00010671	-0.736302	0.461801	6.73704	3.40025e-11	-6.70845	4.06788e-11	-3.85446	0.000126688	6.78206	2.50653e-11	-3.059	0.00237451	3.2739	0.00111595	-2.02781	0.0429701	0.415434	0.678049	1.9015	0.0576692	-1.32029	0.187165	0.326926	0.743823	1.43575	0.151521	-0.527678	0.597889	1.39901	0.162281	-1.61787	0.106143	-5.53196	4.47426e-08
36	ENSBTAG00000003535	DPM3	Protein_Coding	0.388747	0.69758	0.60429	0.545909	2.24155	0.0254019	-0.0318561	0.974596	-0.94883	0.343046	3.69788	0.000234431	-0.338492	0.735097	0.990077	0.322482	-3.40162	0.000708062	-1.98646	0.0473734	-0.194837	0.845577	-4.40812	1.35071e-05	0.754374	0.450893	1.08215	0.279569	-0.698197	0.485463	0.687857	0.491784	-6.40863	2.68376e-10	1.19462	0.232648	0.431537	0.666211	0.632016	0.527581	0.515881	0.606111	1.42624	0.154248	-2.35566	0.0187645
67	ENSBTAG00000008063	PPARA	Protein_Coding	0.379426	0.704486	-4.85027	1.62229e-06	-12.8349	4.85176e-33	-0.13901	0.889482	-1.68465	0.0925176	2.85639	0.00441188	-0.0342613	0.972679	4.37622	1.39361e-05	5.70065	1.76172e-08	13.9318	4.17603e-39	-3.73384	0.00020378	-2.27549	0.02342	-1.8639	0.0627783	-0.203304	0.838959	-2.7643	0.00597034	1.18099	0.238032	1.65487	0.0983963	-0.810852	0.417731	-1.04673	0.295588	-0.631561	0.527878	-0.531764	0.595068	-1.17186	0.241653	-5.00083	7.2215e-07
122	ENSBTAG00000017659	BFSP2	Protein_Coding	0.368211	0.712827	2.87216	0.00423974	9.51745	6.15079e-20	-1.79124	0.0736834	8.45068	1.77027e-16	-2.03645	0.0420807	2.97753	0.0030094	-2.72489	0.00659447	-4.26337	2.29076e-05	-5.13942	3.58161e-07	1.91854	0.0554461	0.785425	0.432683	-0.81164	0.41729	-2.51757	0.0120458	5.99466	4.58394e-09	-2.69652	0.00718486	-0.452735	0.650879	-0.98527	0.324837	-1.48937	0.136841	2.22196	0.0266021	-2.31142	0.0211169	-0.647525	0.517505	-3.46929	0.000553757
26	ENSBTAG00000002630	MKL1	Protein_Coding	0.297231	0.766377	3.62815	0.00031303	15.0722	5.26159e-43	0.844403	0.39873	-0.315653	0.752363	-2.19025	0.0288352	1.51301	0.130742	-0.412644	0.679995	2.56782	0.0104411	-6.63387	6.55914e-11	0.923943	0.355832	2.9917	0.00295098	-0.415232	0.678106	-0.679953	0.496766	3.34745	0.000893453	0.831653	0.405904	0.74353	0.457408	-1.08529	0.278172	0.200604	0.841066	-0.817326	0.414018	-0.444867	0.656562	-1.85665	0.0637821	-1.65345	0.0986879
27	ENSBTAG00000002630	MRTFA	Protein_Coding	0.297231	0.766377	3.62815	0.00031303	15.0722	5.26159e-43	0.844403	0.39873	-0.315653	0.752363	-2.19025	0.0288352	1.51301	0.130742	-0.412644	0.679995	2.56782	0.0104411	-6.63387	6.55914e-11	0.923943	0.355832	2.9917	0.00295098	-0.415232	0.678106	-0.679953	0.496766	3.34745	0.000893453	0.831653	0.405904	0.74353	0.457408	-1.08529	0.278172	0.200604	0.841066	-0.817326	0.414018	-0.444867	0.656562	-1.85665	0.0637821	-1.65345	0.0986879
91	ENSBTAG00000010772	TPGS1	Protein_Coding	0.24994	0.802707	0.126748	0.899188	1.1465	0.252103	2.34192	0.0194619	1.54629	0.122503	3.39005	0.000738012	-0.993223	0.320956	2.09807	0.0362609	1.16903	0.242791	-1.99034	0.0469435	-0.313601	0.753916	-4.39841	1.40952e-05	1.05532	0.291665	-0.631963	0.527624	-4.11296	4.75052e-05	1.26806	0.205222	0.628988	0.529561	0.0242884	0.98063	0.936513	0.349334	0.193305	0.846776	0.989063	0.322995	-1.88523	0.0598144	-2.57451	0.0102423
51	ENSBTAG00000006371	RMND5B	Protein_Coding	0.128875	0.897493	-0.230304	0.817944	10.1536	2.92948e-22	0.932214	0.351545	1.18109	0.237983	-3.82777	0.000140888	0.482153	0.629853	-0.542873	0.587392	-7.95637	7.16373e-15	-6.74853	3.14078e-11	1.29596	0.195414	1.44458	0.14938	-0.31363	0.753901	0.675196	0.499781	2.28738	0.0226989	0.586101	0.558007	-1.20004	0.230527	0.405052	0.685565	-0.129805	0.896758	0.884237	0.376869	-0.998079	0.318607	-0.481307	0.63045	3.96378	8.13342e-05
121	ENSBTAG00000017391	HS3ST2	Protein_Coding	0.101728	0.919001	0.0929475	0.92598	-0.776156	0.438002	0.725356	0.468474	11.6279	1.27263e-28	3.47723	0.00053794	0.431179	0.666475	-4.51444	7.45901e-06	-0.508176	0.61149	-2.66004	0.00799244	-1.72993	0.0840802	-1.51773	0.129895	-2.99861	0.00281388	0.301747	0.762937	0.837039	0.403074	-1.52087	0.12877	-0.331993	0.739993	-0.992396	0.321353	1.52255	0.128324	0.963722	0.335515	-2.07014	0.038828	-1.25853	0.208619	-4.30474	1.90994e-05
194	ENSBTAG00000045762	SCAMP4	Protein_Coding	0.0843692	0.932787	-1.078	0.281524	11.6622	3.81955e-28	0.823878	0.410287	1.60839	0.108217	-0.981234	0.326816	-0.146805	0.883329	0.635	0.525638	-4.07618	5.10477e-05	-4.91887	1.0865e-06	0.53757	0.591043	2.58784	0.0100196	0.623644	0.533076	-1.18405	0.236806	0.270473	0.786937	0.0450904	0.964049	-1.14685	0.251832	0.366394	0.714184	0.489369	0.624735	0.263908	0.791928	1.06955	0.285212	0.494485	0.621119	-2.01997	0.0437666
60	ENSBTAG00000007749	TONSL	Protein_Coding	0.0436015	0.965234	4.72845	2.9028e-06	14.7937	9.98767e-42	1.40445	0.160624	-2.09811	0.0362652	0.0617061	0.950814	2.86413	0.00431079	-1.47314	0.141167	-4.87612	1.34073e-06	-8.38323	2.83635e-16	1.3729	0.170218	3.69491	0.000251481	0.580164	0.562002	-0.246506	0.805365	4.59492	5.82393e-06	0.612223	0.5406	-1.7585	0.079095	-2.35464	0.0188201	-0.881841	0.378167	-0.944449	0.345263	1.38768	0.165702	0.298552	0.765371	0.110092	0.912368
112	ENSBTAG00000016203	ZNF16	Protein_Coding	0.00854571	0.993184	0.570801	0.568376	7.40839	5.0504e-13	0.411045	0.681164	2.47876	0.0134265	-1.28283	0.199975	0.0798367	0.936391	-0.397376	0.691212	-2.97879	0.00299426	-6.92847	9.6811e-12	-0.454772	0.649413	1.63597	0.102654	0.786094	0.432094	-0.630042	0.528879	1.43408	0.152337	1.65127	0.0991561	0.727113	0.467398	0.695387	0.487047	1.15413	0.248843	0.196089	0.844597	-0.0898604	0.928425	-0.589685	0.555592	-0.160082	0.872862
110	ENSBTAG00000015050	HCN2	Protein_Coding	-0.00215671	0.99828	-0.115197	0.908333	-1.41248	0.158394	-0.279209	0.780166	6.82864	1.90953e-11	7.22206	1.33932e-12	-2.22521	0.0263952	-1.51603	0.129969	0.994993	0.320084	0.492044	0.622843	-4.10956	4.42957e-05	-1.81831	0.0697855	-0.602546	0.547017	1.91389	0.0560543	-4.07839	5.48168e-05	-2.79859	0.00528184	0.478972	0.632107	-0.463686	0.643019	-0.458007	0.64709	-0.843117	0.399449	-0.746766	0.455471	-3.11747	0.00189904	-2.57882	0.0101167
89	ENSBTAG00000010692	SND1	Protein_Coding	-0.0154868	0.987648	1.63855	0.101899	2.73439	0.00645791	0.00539185	0.995699	-3.56324	0.000392023	1.21114	0.22625	-0.121061	0.903679	-1.18988	0.234501	-7.37981	4.51784e-13	-2.26817	0.0236234	0.506932	0.612361	0.466856	0.640864	0.436452	0.662651	2.7003	0.0071003	1.47176	0.141879	0.44301	0.657903	-1.00807	0.313765	2.12833	0.0336642	1.0844	0.278564	0.423448	0.672097	1.32551	0.185459	1.87438	0.0612961	-1.13574	0.256453
23	ENSBTAG00000002100	GZMM	Protein_Coding	-0.0452754	0.963901	1.02817	0.304338	10.0103	9.96623e-22	-1.56874	0.117156	-3.01731	0.00264593	-2.30529	0.0214419	3.056	0.00233123	-2.07838	0.0380419	-2.98756	0.00291074	-1.90028	0.0578083	3.42423	0.000652165	4.70745	3.49375e-06	-0.437046	0.662221	-2.31687	0.0208075	9.30547	9.15718e-19	-0.910796	0.362734	-0.257128	0.797155	-0.785902	0.432195	-0.557495	0.577368	-0.423344	0.672173	1.622	0.105282	0.777871	0.436909	-0.333083	0.739171
164	ENSBTAG00000031716	MRGBP	Protein_Coding	-0.151178	0.879879	3.20421	0.00143564	9.82319	4.84745e-21	0.347915	0.728008	-0.420992	0.673895	-0.972031	0.331371	0.788593	0.430625	-0.703209	0.482161	-2.96185	0.00316186	-9.27776	2.13339e-19	-0.273159	0.784811	2.32505	0.0205832	1.08201	0.279643	0.642581	0.520713	1.64138	0.10151	1.7021	0.0892052	-3.8638	0.000121914	0.319278	0.749613	1.00586	0.31483	0.0448073	0.964274	0.543436	0.587013	0.950588	0.342143	4.02528	6.31055e-05
137	ENSBTAG00000019814	PGBD2	Protein_Coding	-0.384235	0.70092	4.83815	1.71989e-06	14.4692	2.99455e-40	-0.960972	0.336895	-1.81297	0.0702787	-3.01505	0.00266226	3.78266	0.000168867	-1.38212	0.16738	-3.40591	0.000697203	-10.7398	5.2499e-25	3.29453	0.0010351	3.78644	0.000176959	1.92427	0.0547485	-0.352724	0.724405	4.90951	1.33605e-06	2.2065	0.0276914	-1.12579	0.260635	-1.9312	0.0538679	0.879518	0.379424	-1.38324	0.167027	0.714223	0.475342	-1.57881	0.114832	1.17866	0.238933
79	ENSBTAG00000009365	FSCN3	Protein_Coding	-0.388069	0.698082	0.135236	0.892476	0.118892	0.905406	-0.353865	0.723546	-1.08111	0.280031	-0.448859	0.653672	-0.626197	0.531397	-2.79084	0.00540179	2.65391	0.00813761	0.0378803	0.969794	-2.88673	0.00401165	0.324404	0.745807	0.154197	0.877502	-0.42954	0.667667	-1.72064	0.0860962	-0.488411	0.62542	1.12726	0.260014	0.143427	0.885995	0.405697	0.68509	-0.35226	0.724748	2.15048	0.0318801	14.1801	2.71553e-40	44.3912	7.70575e-206
187	ENSBTAG00000042825	RF00026	snRNA	-0.40363	0.686607	0.181803	0.855807	1.62345	0.105085	-0.34098	0.73322	-1.13564	0.256511	1.9862	0.0474003	-1.67072	0.0952391	0.58196	0.560783	3.11222	0.00193266	2.17814	0.0297293	-1.75916	0.0789838	0.222948	0.823693	-1.66487	0.0964111	0.891719	0.372859	-1.11692	0.264705	-1.70642	0.0883981	2.2696	0.0235326	0.524154	0.60034	0.354202	0.723295	-0.15102	0.880003	0.0557541	0.955555	-0.364814	0.715361	-2.60821	0.00929544
141	ENSBTAG00000020249	GLT6D1	Protein_Coding	-0.515581	0.606308	0.139194	0.88935	0.0981279	0.921868	1.80951	0.0707967	-1.246	0.213194	-0.0915302	0.927097	-0.853998	0.393408	-2.84784	0.00453207	2.54552	0.0111255	0.0402713	0.967888	-3.02258	0.00259698	0.341399	0.732988	0.0239579	0.980893	-0.487529	0.626041	-1.73807	0.0829733	-0.736968	0.461402	1.29097	0.197138	0.176119	0.860252	0.440667	0.659591	-0.38146	0.702977	-0.262931	0.792686	9.866	1.39521e-21	46.7856	8.39781e-218
179	ENSBTAG00000039355	MADCAM1	Protein_Coding	-0.738888	0.460221	7.77657	3.89913e-14	-1.43706	0.151288	-2.45405	0.0143661	-0.427306	0.669292	-2.38954	0.0171333	8.43869	1.93762e-16	3.05559	0.00233242	-2.69758	0.00715332	-1.62313	0.105013	-2.11199	0.0350378	-2.17792	0.0300119	-2.05454	0.0403155	0.00228442	0.998178	9.78606	2.10929e-20	-2.3706	0.0180441	0.154757	0.877057	-0.46725	0.640468	-1.04285	0.297377	-1.1152	0.265142	-1.32245	0.186476	-0.475703	0.634435	1.56134	0.118895
158	ENSBTAG00000026994	C2H2orf88	Protein_Coding	-0.905048	0.365748	-2.32484	0.0204566	-2.67195	0.00777233	1.14904	0.250929	2.82882	0.00481027	7.88826	1.17995e-14	-2.15016	0.0318952	-0.659963	0.509497	1.72843	0.0843527	0.942502	0.346262	-1.58104	0.114318	0.182891	0.854979	-0.281271	0.77859	-3.24708	0.00122331	-2.71254	0.0069674	-2.62639	0.00882888	-0.313039	0.754344	-0.136377	0.891563	-0.928458	0.353491	0.877645	0.380435	-2.0458	0.0411721	3.1825	0.00152483	9.02375	1.72576e-18
42	ENSBTAG00000004761	FOXH1	Protein_Coding	-1.05375	0.292359	0.388224	0.698006	0.194531	0.845834	-0.437059	0.662202	2.11545	0.0347564	1.27341	0.203297	-1.63682	0.102132	-1.88459	0.0599035	3.20547	0.00140985	0.864691	0.387506	-3.34354	0.000870844	-0.0361175	0.971207	-0.176659	0.85983	0.143133	0.886227	-1.59588	0.111312	-1.50447	0.132936	2.21592	0.0270151	0.41361	0.679289	0.785572	0.432385	-0.157953	0.874539	-0.151167	0.87989	-0.111446	0.911295	23.2757	3.16277e-89
151	ENSBTAG00000021694	SPAST	Protein_Coding	-1.06636	0.286627	0.278408	0.780808	7.39248	5.6297e-13	-1.81548	0.0698741	4.10219	4.59089e-05	-1.59531	0.111095	-2.07017	0.0388141	-3.75721	0.000186278	3.54202	0.000423491	-6.67225	5.13245e-11	-1.01958	0.308278	1.33303	0.183304	0.563265	0.573445	-3.10859	0.00195836	1.10955	0.267863	0.572702	0.567041	-1.2706	0.204289	-0.542594	0.587585	-0.965859	0.33445	-0.617386	0.537179	-0.0511384	0.959231	0.695711	0.486842	4.24412	2.48973e-05
95	ENSBTAG00000011400	DBN1	Protein_Coding	-1.13641	0.256172	-1.74924	0.0808277	-5.79555	1.16746e-08	6.24188	7.45688e-10	2.47517	0.0135611	0.7176	0.473244	-1.39881	0.162327	0.152419	0.878901	-2.01185	0.0446195	-3.51304	0.000471564	-0.844664	0.398585	-4.3111	2.06107e-05	2.14656	0.0321912	-0.709517	0.478247	-4.25997	2.55575e-05	3.96538	8.12506e-05	-0.935383	0.349911	0.381474	0.702969	1.10461	0.269709	-0.099419	0.920834	0.998152	0.318571	-1.56954	0.116976	-1.27524	0.202646
96	ENSBTAG00000011400	PDLIM7	Protein_Coding	-1.13641	0.256172	-1.74924	0.0808277	-5.79555	1.16746e-08	6.24188	7.45688e-10	2.47517	0.0135611	0.7176	0.473244	-1.39881	0.162327	0.152419	0.878901	-2.01185	0.0446195	-3.51304	0.000471564	-0.844664	0.398585	-4.3111	2.06107e-05	2.14656	0.0321912	-0.709517	0.478247	-4.25997	2.55575e-05	3.96538	8.12506e-05	-0.935383	0.349911	0.381474	0.702969	1.10461	0.269709	-0.099419	0.920834	0.998152	0.318571	-1.56954	0.116976	-1.27524	0.202646
107	ENSBTAG00000014458	MROH1	Protein_Coding	-1.1877	0.235349	-0.795106	0.426907	1.78639	0.0746051	0.487786	0.625853	-0.10404	0.917168	-3.86995	0.00011903	1.22303	0.221742	0.139394	0.889179	-7.19586	1.60623e-12	-0.469204	0.639071	0.230099	0.818081	1.03177	0.302819	-0.514694	0.606938	-0.590497	0.555054	2.02349	0.0436924	0.961795	0.336503	-0.11706	0.906846	-0.303511	0.761592	-0.192786	0.847183	0.425813	0.670374	-0.289131	0.772572	-1.26787	0.205266	6.13825	1.39606e-09
8	ENSBTAG00000000535	PCNX2	Protein_Coding	-1.22319	0.221667	-0.0466909	0.962777	-0.524281	0.600301	-2.19516	0.0284766	25.6587	5.99061e-102	-1.88458	0.0599005	-1.7099	0.0877422	1.92144	0.0550855	-2.66012	0.00799074	-1.68111	0.0931891	-3.344	0.00086943	-0.783853	0.433604	-0.419481	0.675001	-2.37835	0.0176662	-1.18314	0.23746	1.28272	0.20004	0.0689818	0.945024	-0.591803	0.554177	-0.791432	0.428961	-0.494495	0.62111	-0.262344	0.793138	-1.38336	0.166996	-0.326421	0.744203
173	ENSBTAG00000037264	bta-mir-486	miRNA	-1.32991	0.183976	0.051644	0.958832	-0.321422	0.748017	-1.79928	0.0724009	0.298711	0.765252	11.3043	2.47887e-27	-3.08526	0.0021165	-3.61973	0.000316393	9.16013	5.67207e-19	-0.404639	0.685867	-1.84587	0.0653293	-0.682068	0.495602	-2.0621	0.0395883	-1.8802	0.0605088	-2.51533	0.0122862	-0.996873	0.31919	1.51368	0.130554	0.267971	0.788802	-0.209162	0.834383	1.13446	0.256986	-0.185803	0.852656	-0.904827	0.365869	-4.00197	6.95057e-05
73	ENSBTAG00000008723	CCBE1	Protein_Coding	-1.34671	0.178507	-2.88719	0.00404534	-7.20229	2.03378e-12	1.56813	0.117299	-5.78057	1.13653e-08	1.06063	0.289224	2.05563	0.0402002	0.521086	0.602473	-5.05162	5.59907e-07	3.97961	7.62484e-05	1.30311	0.192964	-3.14506	0.00178816	3.95083	8.62421e-05	0.614294	0.539227	1.34039	0.180885	4.94311	9.75046e-07	-0.480729	0.630858	-1.21484	0.224842	1.29821	0.194645	-0.710495	0.477632	0.87417	0.382343	-0.210059	0.833683	7.64781	6.75958e-14
171	ENSBTAG00000035254	CYHR1	Protein_Coding	-1.48864	0.137028	-1.76876	0.0775085	-3.40794	0.000704125	1.28451	0.199386	1.72798	0.0844481	2.90286	0.00381406	-2.32084	0.0205913	0.693952	0.487945	8.29557	5.56556e-16	-0.0245815	0.980396	-4.26159	2.30527e-05	-4.15841	3.9455e-05	0.0614411	0.951026	-0.552399	0.580857	-5.5538	5.12761e-08	-0.0203806	0.983746	2.68889	0.00733814	-0.496271	0.619861	0.207209	0.835907	-0.563011	0.573606	-0.271216	0.78631	-2.23172	0.02595	3.46949	0.000553351
57	ENSBTAG00000007584	INPP1	Protein_Coding	-1.50702	0.132252	-4.3783	1.44112e-05	4.34431	1.67372e-05	1.67702	0.093981	-0.527253	0.598191	-2.55993	0.0106781	-0.129743	0.896808	-0.1031	0.917913	-6.57292	9.66014e-11	1.60399	0.109169	1.57048	0.116752	2.28189	0.0230353	0.215836	0.829182	-0.682652	0.49506	3.06915	0.00229406	1.35502	0.175871	-2.85155	0.00447781	-0.00474945	0.996212	0.623335	0.533268	1.46195	0.144199	-0.274519	0.783772	0.0358072	0.971446	-1.07761	0.281577
71	ENSBTAG00000008419	PDE2A	Protein_Coding	-1.51592	0.129988	-7.76483	4.23747e-14	-7.63643	1.0435e-13	4.11024	4.41685e-05	4.88041	1.32144e-06	4.88807	1.26364e-06	0.885833	0.376022	-1.4895	0.136811	-2.42551	0.0155393	2.66692	0.00783238	-2.99934	0.00280084	-2.26046	0.0243447	0.4814	0.630392	-2.52431	0.0118195	-0.781458	0.434999	2.39611	0.0168461	-0.220857	0.825268	-1.74396	0.0816125	0.187884	0.851022	-0.962742	0.336007	-0.529039	0.596957	-2.31589	0.0208533	-5.28708	1.66223e-07
55	ENSBTAG00000007002	IDUA	Protein_Coding	-1.55175	0.121169	-1.80453	0.0717143	-9.13658	1.34801e-18	5.68267	1.94001e-08	-1.49192	0.136185	-1.84955	0.0648003	-1.41239	0.158294	4.09667	4.68685e-05	-8.41111	2.28634e-16	9.53185	2.49942e-20	2.1548	0.0315152	-3.98633	8.01443e-05	2.12238	0.0341762	-4.00474	6.89377e-05	-0.762471	0.446231	2.0327	0.0424813	-1.80514	0.0714784	0.775015	0.438597	1.42642	0.154196	1.38889	0.165304	1.45785	0.145358	0.804987	0.421101	-4.32362	1.75742e-05
131	ENSBTAG00000019041	FAM19A1	Protein_Coding	-1.55381	0.120678	0.12763	0.89849	0.0459967	0.96333	-0.930484	0.352439	29.1223	1.66089e-121	0.45966	0.645903	-2.20312	0.027922	-1.63005	0.103544	0.330949	0.740782	0.421059	0.673842	-1.85844	0.0635232	-0.731302	0.465035	-0.723415	0.46968	-1.13947	0.254909	-1.05748	0.290937	-2.22579	0.026364	0.785261	0.432564	-0.0832075	0.933711	-0.390749	0.696102	-0.922661	0.356499	-0.826503	0.408817	-0.978745	0.328045	-1.82788	0.0679928
133	ENSBTAG00000019062	FCHSD2	Protein_Coding	-1.58191	0.114117	-0.717927	0.473118	2.52156	0.0119745	-0.615254	0.538585	-0.670822	0.502562	2.47827	0.0134368	1.05366	0.292414	-1.58315	0.113844	-5.9492	4.26203e-09	-3.43919	0.000618149	2.87385	0.00417693	2.54441	0.0113319	0.104887	0.916497	-3.94784	8.70835e-05	3.69686	0.000248962	1.3477	0.178215	-2.46136	0.0140793	-0.355715	0.722163	-0.802281	0.422664	-1.55366	0.120713	2.19669	0.0283894	-1.70603	0.0884481	0.899943	0.36846
203	ENSBTAG00000048315	ENSBTAG00000048315	Protein_Coding	-1.60114	0.109794	0.320759	0.74852	0.863913	0.388025	-0.181301	0.856183	-1.27927	0.201239	3.20045	0.00143412	-0.599862	0.548799	-1.31589	0.188646	4.88105	1.30872e-06	2.54906	0.0110143	-2.22552	0.0263613	0.25602	0.798071	-1.38439	0.166707	0.403124	0.686984	-0.71103	0.477483	-1.97307	0.0489025	3.09368	0.00205488	0.862953	0.388464	0.710471	0.47765	0.153829	0.877789	0.358895	0.719788	-0.119935	0.904569	-1.8381	0.0664704
81	ENSBTAG00000009497	ENSBTAG00000009497	Protein_Coding	-1.63154	0.103222	0.315309	0.752651	0.391947	0.695254	-0.0276262	0.977968	-1.12713	0.260086	3.45174	0.000590459	-1.92151	0.055087	-1.05714	0.290818	5.07592	4.9511e-07	2.70608	0.00697461	-1.96163	0.0501985	0.347041	0.728748	-1.26892	0.204916	0.447003	0.655016	-0.528504	0.597445	-1.90505	0.0572057	3.09189	0.00206715	0.867239	0.386113	0.615941	0.538134	0.165685	0.868453	0.370843	0.710874	-0.247974	0.804227	-2.84224	0.00461006
178	ENSBTAG00000039065	HS6ST3	Protein_Coding	-1.63732	0.102009	0.11273	0.910287	0.254888	0.798908	-1.51439	0.130374	20.5328	3.3436e-73	-1.32186	0.186646	-0.679849	0.496832	2.40717	0.0163372	0.277031	0.781839	-0.990287	0.322377	-2.60422	0.00940215	-0.632683	0.527313	-1.90604	0.0570784	-0.529976	0.596302	-2.13431	0.0334296	-1.06228	0.288496	1.13575	0.256446	0.228262	0.81951	-0.0830199	0.93386	-0.19106	0.848533	-0.0826613	0.934146	-0.559177	0.576221	-2.97564	0.0030244
18	ENSBTAG00000001767	B4GALT7	Protein_Coding	-1.68075	0.0932537	-1.04291	0.297463	-3.56485	0.000396846	1.10578	0.269197	0.656562	0.511686	0.413974	0.67902	-0.838756	0.401902	-0.720165	0.471666	-1.68213	0.0929905	0.929779	0.352807	-3.0119	0.00268888	-3.1406	0.00181493	2.69062	0.00731184	-0.541948	0.588032	-1.42574	0.154728	0.888143	0.374786	-1.15453	0.248672	0.724498	0.469006	0.23075	0.817577	0.919357	0.358223	1.26505	0.206299	0.766981	0.443352	9.98707	4.75407e-22
152	ENSBTAG00000021727	NTSR1	Protein_Coding	-1.70937	0.0878222	0.250799	0.802067	-0.04974	0.960348	-1.09183	0.275282	17.2671	1.24616e-55	0.477255	0.63333	2.42674	0.0154946	-2.05925	0.0398439	1.13008	0.258831	0.508486	0.611273	-2.67394	0.00766986	-0.522044	0.601937	-1.47053	0.141893	-0.879069	0.379675	-1.34478	0.179465	-2.15639	0.031412	1.32175	0.18668	0.108147	0.913911	-0.220316	0.82569	-0.643849	0.519883	-0.525987	0.599074	-0.893319	0.371994	-2.96663	0.00311326
193	ENSBTAG00000045495	ENSBTAG00000045495	Protein_Coding	-1.77876	0.0757087	0.342735	0.731934	0.405883	0.684992	-0.0298602	0.976187	-1.21982	0.222956	3.70796	0.000225462	-2.0797	0.0379286	-1.14317	0.253361	5.48249	5.86496e-08	2.91163	0.00371015	-2.14675	0.0321534	0.380976	0.703429	-1.41329	0.158041	0.483802	0.628683	-0.606273	0.54468	-2.06432	0.0393757	3.34573	0.000864109	0.938548	0.348292	0.666583	0.505259	0.179083	0.857924	0.401883	0.6879	-0.268361	0.788501	-3.07554	0.00218289
177	ENSBTAG00000038972	LCN9	Protein_Coding	-1.83721	0.0665985	0.10958	0.912784	0.62354	0.533197	-1.67455	0.0944649	27.9406	7.51953e-115	1.14511	0.252557	-2.69074	0.00730512	-2.43202	0.0152671	1.76394	0.0781803	0.493125	0.62208	-2.07158	0.0386674	-1.07106	0.284806	-1.69728	0.0901132	-1.16783	0.243284	-1.59701	0.111058	-3.00693	0.00273887	1.77816	0.0758072	0.154537	0.877232	-0.273281	0.784718	0.677329	0.498419	-0.697958	0.485449	-1.16826	0.243102	0.163675	0.870034
128	ENSBTAG00000018495	NKX6-3	Protein_Coding	-1.85416	0.064133	0.122371	0.902652	-0.180031	0.857196	-0.698254	0.485249	0.341254	0.733018	5.30186	1.53852e-07	-2.18503	0.0292284	-1.57197	0.116415	5.44874	7.03888e-08	0.455296	0.649038	-2.05353	0.0403887	-0.582619	0.560487	-1.70377	0.0888933	-1.45443	0.146288	-1.67885	0.093968	-2.49289	0.0129138	1.23628	0.216767	-0.0490757	0.960873	-0.573693	0.566361	0.314487	0.753244	-0.795545	0.426582	-1.40313	0.161023	-3.43748	0.000621845
22	ENSBTAG00000002098	CDC34	Protein_Coding	-1.91319	0.0561279	-4.45152	1.03975e-05	-8.15418	2.54023e-15	-0.0470218	0.962509	-0.731484	0.464737	4.23216	2.62291e-05	-2.46347	0.0140072	-0.366764	0.713907	14.0332	1.37279e-39	8.24801	8.00418e-16	-5.63476	2.53367e-08	-2.73484	0.00652664	-1.16617	0.243965	2.57864	0.0101283	-4.77461	2.5366e-06	-1.8252	0.0684209	3.28491	0.00107052	-0.922248	0.356722	-1.34879	0.177842	-0.910595	0.36282	-1.17227	0.241511	-1.95786	0.0506441	1.46416	0.143599
160	ENSBTAG00000027629	ANK1	Protein_Coding	-1.91817	0.0554919	-0.269471	0.787672	-0.96905	0.33296	-1.57518	0.115664	0.503561	0.614734	12.2527	2.07766e-31	-2.5767	0.0101852	1.91648	0.0557154	21.2307	1.4788e-77	-2.54771	0.0110564	-3.12206	0.0018692	-1.53899	0.12462	-2.61295	0.00918022	-2.82797	0.00482254	-3.4663	0.000585312	-2.7603	0.00593441	4.1382	3.92278e-05	-0.704801	0.481172	-1.68969	0.0915339	-1.05524	0.291677	-1.81156	0.0705079	-1.26917	0.204802	-3.01923	0.00262615
161	ENSBTAG00000027629	ENSBTAG00000027629	Protein_Coding	-1.91817	0.0554919	-0.269471	0.787672	-0.96905	0.33296	-1.57518	0.115664	0.503561	0.614734	12.2527	2.07766e-31	-2.5767	0.0101852	1.91648	0.0557154	21.2307	1.4788e-77	-2.54771	0.0110564	-3.12206	0.0018692	-1.53899	0.12462	-2.61295	0.00918022	-2.82797	0.00482254	-3.4663	0.000585312	-2.7603	0.00593441	4.1382	3.92278e-05	-0.704801	0.481172	-1.68969	0.0915339	-1.05524	0.291677	-1.81156	0.0705079	-1.26917	0.204802	-3.01923	0.00262615
199	ENSBTAG00000048069	ENSBTAG00000048069	Protein_Coding	-1.92422	0.0547291	0.394007	0.693734	0.538991	0.590118	-0.0692051	0.944846	-1.40621	0.160122	4.07034	5.22968e-05	-2.35477	0.0188184	-1.45417	0.146353	6.12778	1.48923e-09	3.21423	0.00136817	-2.53715	0.0113899	0.486927	0.626584	-1.55108	0.121359	0.52638	0.598796	-0.854646	0.393263	-2.31808	0.0207486	3.77877	0.000170907	1.06185	0.288677	0.751856	0.452392	0.206549	0.836422	0.459899	0.64574	-0.302689	0.762217	-3.03542	0.00249092
200	ENSBTAG00000048069	OR2C3	Protein_Coding	-1.92422	0.0547291	0.394007	0.693734	0.538991	0.590118	-0.0692051	0.944846	-1.40621	0.160122	4.07034	5.22968e-05	-2.35477	0.0188184	-1.45417	0.146353	6.12778	1.48923e-09	3.21423	0.00136817	-2.53715	0.0113899	0.486927	0.626584	-1.55108	0.121359	0.52638	0.598796	-0.854646	0.393263	-2.31808	0.0207486	3.77877	0.000170907	1.06185	0.288677	0.751856	0.452392	0.206549	0.836422	0.459899	0.64574	-0.302689	0.762217	-3.03542	0.00249092
181	ENSBTAG00000039466	CDR2L	Protein_Coding	-1.93273	0.0536693	5.99383	3.78691e-09	2.09574	0.0365773	3.41584	0.000672256	1.17096	0.242026	-1.51493	0.130241	0.447435	0.654704	-1.20643	0.228062	-6.28764	5.68131e-10	-5.496	5.45053e-08	3.19093	0.00148095	-3.40334	0.000734835	1.91825	0.0555097	-0.619985	0.535475	0.512037	0.60891	2.68695	0.00739156	-0.644676	0.519346	-0.202751	0.83939	0.818378	0.413421	-0.689405	0.490795	0.742091	0.458296	-2.52999	0.0116253	-4.07403	5.14869e-05
108	ENSBTAG00000014607	EXOSC4	Protein_Coding	-1.96346	0.0499848	-0.58453	0.559112	-0.0370512	0.970458	0.230942	0.817427	0.0266549	0.978743	2.46961	0.0137636	-0.992434	0.32134	1.34913	0.177736	-0.779073	0.436201	0.392234	0.695005	-3.05146	0.00236266	-2.07292	0.0388374	0.741261	0.458798	1.82239	0.068836	-3.52901	0.000465965	0.649662	0.516136	1.61811	0.106086	-0.979179	0.327835	1.19118	0.23399	-2.16896	0.0304186	0.649433	0.516285	-0.403067	0.687023	3.08245	0.0021335
29	ENSBTAG00000002928	AMTN	Protein_Coding	-1.969	0.0493439	0.287416	0.773906	-0.0992127	0.921007	0.147494	0.882784	-1.33659	0.181807	2.61275	0.00917441	-1.50901	0.131761	-1.37328	0.170109	4.28676	2.06803e-05	2.13816	0.0328505	-1.3923	0.164269	0.200159	0.841461	-2.11707	0.0346259	0.287143	0.77409	-0.848717	0.39655	-2.13776	0.0329009	3	0.00279485	0.803585	0.421914	0.617518	0.537095	0.0384267	0.969358	0.242398	0.808547	-0.233828	0.815187	-2.51628	0.0120824
37	ENSBTAG00000003801	CFAP53	Protein_Coding	-1.99504	0.0464221	1.21188	0.226096	4.95335	9.81424e-07	0.0646934	0.948436	0.271581	0.786027	-2.0348	0.0422471	0.558939	0.576388	-0.0153118	0.987788	-1.62956	0.103646	-4.22532	2.70278e-05	0.0203541	0.983767	1.66479	0.0967605	0.0909194	0.927584	0.148195	0.882233	0.549685	0.582845	1.3154	0.188831	0.569133	0.569447	-0.228661	0.819201	-0.0705984	0.943738	-0.539095	0.589991	0.142847	0.886455	-0.278353	0.780824	4.80234	1.91841e-06
38	ENSBTAG00000003801	MBD1	Protein_Coding	-1.99504	0.0464221	1.21188	0.226096	4.95335	9.81424e-07	0.0646934	0.948436	0.271581	0.786027	-2.0348	0.0422471	0.558939	0.576388	-0.0153118	0.987788	-1.62956	0.103646	-4.22532	2.70278e-05	0.0203541	0.983767	1.66479	0.0967605	0.0909194	0.927584	0.148195	0.882233	0.549685	0.582845	1.3154	0.188831	0.569133	0.569447	-0.228661	0.819201	-0.0705984	0.943738	-0.539095	0.589991	0.142847	0.886455	-0.278353	0.780824	4.80234	1.91841e-06
3	ENSBTAG00000000410	PAX4	Protein_Coding	-2.01757	0.0440136	0.332766	0.739442	0.471785	0.637274	-0.661869	0.508271	-1.70436	0.088773	3.30381	0.00100236	0.709304	0.47838	-1.48694	0.137486	4.69634	3.18989e-06	2.54394	0.0111755	-1.80988	0.0707389	0.154457	0.87733	-1.50684	0.132329	0.461676	0.644461	-0.86567	0.387194	-2.50027	0.0126504	3.06566	0.00225474	0.713647	0.475687	0.505394	0.613442	-0.187533	0.851297	0.0304932	0.975683	-0.452897	0.650764	-3.11397	0.00192102
25	ENSBTAG00000002300	DCT	Protein_Coding	-2.04553	0.041173	0.213933	0.830681	0.158638	0.874014	-0.705754	0.480574	3.37994	0.00076664	1.25045	0.211552	-1.75114	0.0803748	-0.74851	0.454406	1.81787	0.0695119	0.7514	0.452665	-2.43731	0.0150429	0.0489693	0.960969	-1.78456	0.0747912	-0.330316	0.741263	-1.34992	0.177812	-2.16906	0.0304326	1.71121	0.0874815	0.265078	0.791029	-0.154481	0.877275	13.4656	5.9606e-37	-0.481848	0.630073	-0.940657	0.347206	-2.46162	0.0140707
168	ENSBTAG00000032508	TAS2R1	Protein_Coding	-2.08925	0.0370427	0.411879	0.680594	0.526878	0.598498	-0.035334	0.971823	-1.45086	0.147282	4.44028	1.04374e-05	-2.47025	0.013747	-1.35467	0.175963	6.57185	9.72567e-11	3.48138	0.000529903	-2.51328	0.012183	0.47166	0.637434	-1.63824	0.101847	0.574652	0.565717	-0.717409	0.473544	-2.4591	0.014183	3.97167	7.8692e-05	1.11391	0.265704	0.79154	0.428898	0.211913	0.832236	0.47886	0.632197	-0.318664	0.750076	-3.65083	0.000280845
21	ENSBTAG00000002066	MYL7	Protein_Coding	-2.11908	0.0344318	-0.00603102	0.99519	-0.385621	0.699931	-1.11266	0.266234	-0.877773	0.380378	21.7888	9.50534e-81	-1.14254	0.253632	-1.02433	0.306037	-0.490565	0.623888	-0.230327	0.817905	-1.48755	0.137316	-0.652869	0.514226	-0.252854	0.800459	-1.47498	0.14068	-1.33886	0.181381	-0.47317	0.636248	0.0971864	0.922606	-0.347053	0.728657	-0.543858	0.586713	-0.913455	0.361315	0.544425	0.586333	-0.936724	0.349225	-0.571698	0.56771
120	ENSBTAG00000017252	USH1G	Protein_Coding	-2.13419	0.0331709	0.114303	0.909041	-0.0649426	0.948244	1.67555	0.0942692	8.73352	1.9225e-17	1.00398	0.315736	-1.33519	0.182261	-2.10594	0.0355686	2.92123	0.00359902	1.188	0.235237	-3.19328	0.00146914	-0.915932	0.36027	-1.87444	0.0613106	-0.8419	0.40014	-1.88987	0.0595031	-2.77251	0.00571885	2.11275	0.0349729	0.361258	0.718017	0.203612	0.838716	-0.723751	0.469458	-0.523542	0.600773	-0.614959	0.538782	-1.42125	0.15569
19	ENSBTAG00000001827	GID8	Protein_Coding	-2.22656	0.0262912	0.767562	0.443088	3.23965	0.00127153	-1.7195	0.0859613	-1.58265	0.113969	1.71126	0.0874767	-0.40702	0.684122	1.14432	0.252888	0.239552	0.810748	-1.35736	0.175106	-1.63637	0.102209	0.0568069	0.954728	-0.756902	0.449378	2.76082	0.00592139	-1.00284	0.316549	0.329422	0.741941	-0.630695	0.528444	1.59518	0.111131	1.15103	0.250116	1.05233	0.293006	1.33005	0.183963	-0.044851	0.964239	3.79892	0.000157944
76	ENSBTAG00000009070	NPFFR2	Protein_Coding	-2.25218	0.0246176	0.0815214	0.935058	-0.644471	0.519548	-0.566325	0.571353	9.23407	3.2962e-19	0.0154493	0.987678	2.26251	0.0239813	-2.65696	0.00806642	-0.0325784	0.97402	-0.251778	0.801287	-3.82784	0.000140743	-0.563033	0.573737	-1.3674	0.171964	-1.1924	0.233522	1.51209	0.131306	-2.75818	0.00597263	1.1188	0.263606	-0.164043	0.869745	-0.379146	0.704695	-0.62099	0.534807	-1.04147	0.298037	-1.12918	0.259209	1.68124	0.0931617
35	ENSBTAG00000003110	FAM19A4	Protein_Coding	-2.31602	0.0208426	-0.502116	0.615794	-1.36887	0.171618	-1.08064	0.280225	1.44678	0.148422	1.78806	0.0741994	0.448476	0.653953	3.13491	0.00179169	2.59664	0.00961223	4.78702	2.06743e-06	-2.21829	0.0268522	-0.662165	0.508258	-1.53282	0.125797	-0.604428	0.545761	-1.07933	0.281094	-2.45879	0.0141949	1.95753	0.0506788	0.412316	0.680236	0.142608	0.886641	2.08616	0.0373225	-0.273641	0.784446	-0.597652	0.550266	-2.21105	0.0273542
149	ENSBTAG00000021257	OTOP2	Protein_Coding	-2.32636	0.0202815	0.162952	0.870618	-0.104615	0.91672	-1.26273	0.207104	-0.791975	0.428652	-0.502553	0.615437	21.014	6.97509e-76	-2.97347	0.0030467	1.1044	0.269801	0.0358314	0.971427	-2.67219	0.00770961	-0.943167	0.346181	-1.87574	0.0611303	-0.135817	0.892006	-2.19795	0.0285296	-2.24317	0.0252154	1.34182	0.180085	0.165102	0.868912	0.132717	0.894456	-0.460642	0.645197	-0.361328	0.71797	-0.384665	0.700603	-0.756295	0.449726
183	ENSBTAG00000039805	ENSBTAG00000039805	Protein_Coding	-2.45799	0.0142109	0.494557	0.621117	0.653554	0.513681	-0.0415213	0.966892	-1.71578	0.0866595	5.24768	2.044e-07	-2.91759	0.00364419	-1.59489	0.111192	7.81789	1.98342e-14	4.11479	4.33802e-05	-2.95842	0.00319556	0.593051	0.553492	-1.94322	0.0524131	0.678711	0.497553	-0.900658	0.368316	-2.91639	0.00366078	4.68712	3.32545e-06	1.31447	0.189126	0.934527	0.350356	0.249024	0.803414	0.568105	0.570157	-0.376223	0.706865	-4.30832	1.88005e-05
144	ENSBTAG00000020414	DHX37	Protein_Coding	-2.49945	0.0126644	2.41359	0.0161336	8.88192	1.01054e-17	1.55383	0.120673	-2.16322	0.0308733	-2.49336	0.0128839	0.573945	0.566195	1.20875	0.227172	-2.59407	0.00968375	-4.48102	8.67951e-06	0.306812	0.759077	2.4123	0.0163142	0.213591	0.830932	0.606078	0.544665	0.131473	0.895468	0.973749	0.330536	-1.66441	0.0964735	0.047136	0.962418	-0.446238	0.655564	0.275435	0.783062	-0.545387	0.585672	-0.33616	0.736851	2.5428	0.0112109
132	ENSBTAG00000019059	ATG16L2	Protein_Coding	-2.5099	0.0122993	5.82553	9.8752e-09	13.6879	9.40667e-37	-0.540834	0.588793	0.23256	0.816173	-1.49148	0.136285	1.12794	0.259744	-1.24392	0.213949	-3.67001	0.000261038	-5.7235	1.54956e-08	3.63245	0.000301076	4.59527	5.8491e-06	-1.04473	0.296527	-0.442645	0.658164	7.6884	1.18373e-13	1.19675	0.231833	-1.70611	0.088427	-1.36216	0.173593	-0.715626	0.474462	-1.08627	0.277731	-0.454262	0.649789	-0.533474	0.593875	-2.49301	0.012896
155	ENSBTAG00000025277	ABHD17A	Protein_Coding	-2.54238	0.0112227	-4.0171	6.74235e-05	-5.22164	2.54824e-07	-0.573365	0.56658	-0.451552	0.651736	3.82883	0.000140295	0.261179	0.794034	4.24069	2.53077e-05	6.61881	7.21973e-11	9.69205	6.32423e-21	-4.83315	1.64979e-06	-4.22525	2.97642e-05	-1.53698	0.124775	-0.163473	0.870195	-4.11277	4.75423e-05	-0.878795	0.379831	2.20646	0.0276732	-1.41636	0.157122	-0.465864	0.641459	-1.25882	0.208511	-0.120518	0.90411	-3.15458	0.0016763	0.713805	0.475586
153	ENSBTAG00000021803	GRAMD4	Protein_Coding	-2.55932	0.0106949	-1.03533	0.300987	9.38392	1.83369e-19	-0.980338	0.327255	0.937976	0.348591	1.69731	0.090083	0.509208	0.610772	0.493619	0.621731	-4.73876	2.60655e-06	-3.58151	0.000365322	0.501505	0.616172	4.27808	2.37569e-05	-0.61737	0.537203	0.623772	0.532987	1.7569	0.0797057	0.156386	0.875777	-2.99223	0.00286606	0.246712	0.805204	-0.105134	0.916299	0.555116	0.578991	-0.0229443	0.981702	-0.0965117	0.923142	-3.07604	0.00217932
34	ENSBTAG00000003108	SRD5A2	Protein_Coding	-2.58779	0.00985801	0.455094	0.649228	0.160481	0.872563	-0.521571	0.602133	-0.938329	0.34841	1.98974	0.0470078	1.99435	0.0465142	-0.309228	0.757241	2.71698	0.0067513	1.47642	0.140282	-1.52724	0.127149	0.116212	0.907545	-0.799911	0.424049	0.0685076	0.945402	-0.684096	0.494314	-1.56554	0.117933	1.90151	0.0576425	0.360145	0.718849	6.28495	5.7796e-10	1.24955	0.211877	-0.190587	0.848908	7.90355	1.05823e-14	-2.51275	0.0122026
185	ENSBTAG00000040215	EIF4G3	Protein_Coding	-2.65551	0.00809747	3.37816	0.000783281	7.0787	4.61987e-12	-1.94166	0.0525758	2.7074	0.00695237	-2.75464	0.00602823	0.0302236	0.975898	0.166999	0.86742	5.66616	2.13634e-08	-10.3437	1.9872e-23	-1.25192	0.211013	2.80811	0.00523448	0.0782837	0.937626	-1.91521	0.0558857	0.917208	0.359591	1.08504	0.2783	1.85803	0.0635808	-0.0574714	0.954186	-0.325262	0.74508	-1.15098	0.25013	-0.207789	0.835458	-0.388433	0.697814	4.72861	2.73377e-06
143	ENSBTAG00000020404	FTCD	Protein_Coding	-2.73335	0.00642626	-7.93115	1.2918e-14	-11.3908	4.75513e-27	-1.08971	0.276214	-1.40418	0.160722	-1.38394	0.166817	-1.872	0.061637	8.11295	2.24877e-15	-0.88511	0.376402	42.9047	6.90349e-198	-2.32987	0.0200938	-1.25689	0.209546	-1.29941	0.194255	-1.12351	0.261619	-1.96981	0.0495552	-1.05527	0.291688	0.360975	0.718226	-0.0246787	0.980318	-0.261863	0.793505	-0.0725905	0.942153	-0.114538	0.908846	-0.536495	0.591788	-1.9167	0.055682
176	ENSBTAG00000038739	CPLX4	Protein_Coding	-3.30528	0.000996766	0.328212	0.742881	0.329794	0.741686	-0.434942	0.663738	-1.44793	0.148098	3.04494	0.00241455	-2.18956	0.0288963	-1.72134	0.0856359	4.1169	4.29944e-05	2.62405	0.00887912	-2.67183	0.00771791	0.377567	0.705958	-1.33813	0.181314	0.185072	0.853228	-1.04892	0.294854	-2.70115	0.00708654	2.8618	0.00433712	0.652558	0.514259	0.298372	0.765508	10.5388	3.22298e-24	-0.303069	0.761933	-0.758189	0.448594	4.27126	2.21195e-05
188	ENSBTAG00000043994	GRK6	Protein_Coding	-3.35903	0.000824176	6.61836	8.89562e-11	22.818	7.15779e-81	0.203563	0.838753	-0.322618	0.747084	-2.8277	0.00482239	1.92522	0.0546195	-1.61204	0.107409	-5.36452	1.10509e-07	-8.64485	3.66998e-17	1.59421	0.111337	7.71532	1.02499e-13	-0.693659	0.488139	0.615055	0.538724	8.41017	7.45169e-16	0.19603	0.844646	-2.15488	0.0315085	-2.43667	0.0150753	-0.0295296	0.976451	-0.561881	0.574375	0.688531	0.49136	0.0446292	0.964416	-1.74	0.0822986
83	ENSBTAG00000009811	BOP1	Protein_Coding	-3.44251	0.000610326	1.59627	0.111022	4.44605	1.06518e-05	1.17654	0.239775	0.49681	0.619485	-2.23521	0.0257183	-0.22255	0.823953	1.12217	0.262177	-1.4369	0.151194	-2.82027	0.00493449	-0.493805	0.621597	-1.3686	0.171913	-1.45744	0.145469	2.54724	0.0110772	-1.18016	0.238644	-0.26927	0.787806	-0.493522	0.621797	-1.13259	0.257782	0.224293	0.822595	-0.0411713	0.967171	-0.0211193	0.983157	-2.59973	0.00952707	-1.96744	0.0495263
105	ENSBTAG00000013718	GC	Protein_Coding	-3.50743	0.000481111	-8.91214	8.01129e-18	-11.7635	1.47762e-28	-0.878889	0.37976	-1.26485	0.206361	-1.42954	0.153294	-1.67084	0.095214	5.07203	5.05874e-07	-1.21335	0.225405	51.7863	2.829e-241	-2.2987	0.0218134	-1.40402	0.161111	-1.07123	0.284455	-0.933449	0.35092	-2.10946	0.0355305	-0.27778	0.781268	0.0404813	0.967721	-0.258059	0.796439	-0.638088	0.523626	-0.257898	0.796561	1.08357	0.27895	1.36083	0.174007	-1.49941	0.134217
123	ENSBTAG00000018216	SKA1	Protein_Coding	-3.74077	0.000198343	4.73566	2.80547e-06	7.1283	3.32828e-12	2.06424	0.0393601	-3.42559	0.00065052	-1.07653	0.282063	3.48297	0.00052775	-0.619968	0.535483	-4.54404	6.50261e-06	-8.08315	2.78429e-15	-0.754655	0.450708	1.85576	0.0642446	2.2131	0.0272312	1.73764	0.0827272	3.57214	0.000397556	0.273522	0.784537	-1.09297	0.274779	-1.64494	0.100438	-1.95623	0.0508368	-0.967885	0.333433	1.72505	0.0849869	1.49699	0.134847	2.32935	0.0201236
130	ENSBTAG00000018872	F12	Protein_Coding	-3.85004	0.000128819	-7.17863	2.38685e-12	-6.34291	4.82291e-10	-0.719746	0.47192	-1.95295	0.0512377	-1.43797	0.15089	-0.361375	0.717932	-1.53218	0.125934	-1.58404	0.113637	31.5233	2.59301e-136	-1.18315	0.237149	1.28959	0.197961	-1.15715	0.247629	0.132667	0.894496	-0.395861	0.69242	-0.758746	0.448274	0.275394	0.783094	-0.195073	0.845393	-0.585366	0.558491	-0.5276	0.597943	-0.534426	0.593227	-1.03137	0.302723	-1.85689	0.0637459
138	ENSBTAG00000019995	HIKESHI	Protein_Coding	-3.85006	0.000128811	-4.33879	1.7154e-05	-5.81969	1.01953e-08	-1.14877	0.251041	-2.01685	0.0441055	4.91105	1.12857e-06	-2.11744	0.0345856	0.0140132	0.988824	9.62353	1.14075e-20	5.24181	2.1092e-07	-3.76846	0.000177972	-1.28509	0.199526	-1.38224	0.167364	1.48765	0.137307	-1.33983	0.181067	-1.55958	0.119337	1.68746	0.0919569	0.293328	0.76936	-0.450805	0.652271	-0.81493	0.415387	-0.37322	0.709105	0.736027	0.461961	-4.32646	1.73549e-05
115	ENSBTAG00000016795	RUFY3	Protein_Coding	-4.00813	6.77077e-05	2.10326	0.0359131	-4.54425	6.82915e-06	-1.43405	0.152002	2.46397	0.0139884	-2.88635	0.00401748	-0.995082	0.320051	2.85505	0.00443163	1.18611	0.235981	2.15565	0.0314519	1.46236	0.144089	-0.478016	0.632907	1.30861	0.191122	-3.17665	0.00155735	2.22412	0.0267023	-0.00364892	0.99709	-5.29476	1.5932e-07	-3.23545	0.00127257	-0.569886	0.568939	-1.56153	0.118848	0.62946	0.529266	1.10508	0.269507	4.3064	1.896e-05
116	ENSBTAG00000017105	FSTL4	Protein_Coding	-4.2839	2.09104e-05	0.128047	0.898161	7.19657	2.11292e-12	-0.553411	0.580157	4.97295	8.36721e-07	-1.27107	0.204125	-1.29218	0.196736	0.248937	0.803484	-1.6207	0.105533	-4.23755	2.56319e-05	-2.4867	0.0131235	2.80628	0.00526361	0.557763	0.577195	-1.6512	0.099161	-1.16501	0.244715	-1.33826	0.181271	0.0379723	0.969721	-0.363716	0.716182	1.72692	0.0846245	1.00678	0.314385	0.351428	0.72538	0.621418	0.534527	3.51221	0.000472895
114	ENSBTAG00000016533	FOXP1	Protein_Coding	-4.32942	1.71128e-05	3.828	0.000144585	14.1537	7.927e-39	1.12764	0.259854	-1.7484	0.0808487	-2.45005	0.0145273	0.707278	0.479637	-3.03814	0.00246992	-2.30108	0.0216807	-8.50287	1.12022e-16	3.53391	0.000436149	6.61159	1.25718e-10	1.14782	0.251459	0.943365	0.34583	4.18948	3.44814e-05	-1.06747	0.286146	0.188909	0.850219	1.56202	0.118742	-0.613847	0.539517	1.30231	0.193236	0.462177	0.644106	-2.20078	0.028078	-0.0270242	0.978448
157	ENSBTAG00000026356	DGAT1	Protein_Coding	-4.33141	1.69632e-05	-1.46693	0.142987	-1.2002	0.230594	3.38384	0.000754294	-0.339949	0.734	0.0312274	0.975097	1.0417	0.297923	1.03315	0.301894	-1.98468	0.0475715	2.31663	0.0208125	-0.995723	0.319726	-1.01969	0.308507	-0.522766	0.601312	1.42787	0.153789	-2.18273	0.0296407	-1.04139	0.298073	-5.3685	1.07829e-07	-0.46162	0.644499	-1.01043	0.312639	-0.356692	0.721429	-1.35478	0.175951	-2.0415	0.0415764	0.657702	0.510946
77	ENSBTAG00000009246	DPY30	Protein_Coding	-4.3494	1.5663e-05	-1.4812	0.139146	-0.453956	0.650046	-1.26033	0.207966	-0.70138	0.483307	3.98804	7.3627e-05	-1.18048	0.238224	0.0416986	0.966751	3.83615	0.000136296	-1.92427	0.0547272	-2.26836	0.0236084	-2.53787	0.0115422	0.442694	0.658132	0.277875	0.781193	0.128374	0.897918	0.239374	0.81089	0.898521	0.369214	0.0691971	0.944853	0.225386	0.821745	-1.14695	0.251789	-0.318767	0.750004	0.202504	0.839582	-1.25564	0.209664
87	ENSBTAG00000010663	ADAM15	Protein_Coding	-4.52096	7.21814e-06	4.15808	3.74168e-05	5.43934	8.16687e-08	3.46241	0.000567637	0.32325	0.746605	2.0953	0.0365029	-0.37892	0.704866	3.43683	0.000623726	-0.490169	0.624168	-12.0167	2.28774e-30	0.993921	0.320602	-3.67915	0.000266984	0.757967	0.448741	3.70322	0.000230174	-5.02843	7.50151e-07	-0.273453	0.78459	-1.79231	0.0735115	-0.279581	0.779883	0.180253	0.857007	0.393418	0.69413	0.520537	0.602864	-1.14233	0.253711	-4.32471	1.74897e-05
54	ENSBTAG00000006833	LMAN1	Protein_Coding	-4.60286	4.94126e-06	-4.43871	1.10123e-05	-7.22462	1.75149e-12	-1.34727	0.178327	-2.96226	0.00316088	-4.44971	1.00014e-05	-0.631045	0.528223	-0.417695	0.6763	-3.67606	0.000255037	14.9719	3.74745e-44	-1.01153	0.312111	0.987658	0.323934	0.381352	0.703065	-0.834751	0.404152	3.60619	0.000350324	-0.345094	0.730133	-1.31445	0.18912	1.0061	0.314722	-0.235084	0.814213	0.858793	0.390746	0.922495	0.356607	1.54987	0.121625	-0.482654	0.629492
80	ENSBTAG00000009366	ARF5	Protein_Coding	-4.68668	3.33253e-06	-0.892497	0.372531	3.0182	0.00266465	0.491027	0.62356	6.66279	5.56904e-11	-1.04025	0.298585	-0.494065	0.62142	-0.238437	0.811613	-2.55456	0.0108433	-2.18368	0.0293178	-1.9094	0.0566158	-0.540031	0.589485	-0.129484	0.897014	0.331248	0.740559	-1.35664	0.175665	-0.115046	0.908444	-5.25814	1.93077e-07	-0.750876	0.452983	0.380229	0.703891	0.302249	0.762551	0.448578	0.653883	-0.379428	0.704485	-3.70695	0.000226323
103	ENSBTAG00000012653	CAMK2B	Protein_Coding	-4.92346	1.05957e-06	0.0446096	0.964435	-1.17791	0.239358	-2.89313	0.0039317	9.26422	2.56614e-19	5.92814	4.81005e-09	-2.64457	0.00836874	-0.677571	0.49827	12.5667	8.51343e-33	-2.32267	0.0204837	-4.65014	3.95975e-06	-1.61698	0.106693	-2.37717	0.0177293	-1.96651	0.0496468	-3.52245	0.000477281	3.02949	0.00254492	2.6011	0.00948713	-1.57666	0.115332	0.209225	0.834334	-2.0844	0.0374825	-2.59698	0.0096142	-1.17125	0.241899	-3.30225	0.0010078
98	ENSBTAG00000012241	POLD2	Protein_Coding	-4.95186	9.20465e-07	-2.98654	0.00295184	2.78479	0.00554715	0.960931	0.336916	-0.805288	0.420936	0.509432	0.61061	-0.186066	0.852449	0.666869	0.505078	2.51772	0.0120346	-2.50272	0.0125519	-1.22206	0.222094	0.0550816	0.956102	0.886712	0.375556	0.0269855	0.978479	-1.02036	0.308181	1.08822	0.276891	-5.40487	8.87887e-08	-0.762765	0.445865	0.486504	0.626763	-0.191814	0.847943	-0.079273	0.93684	-0.939116	0.347996	-2.8148	0.00501776
74	ENSBTAG00000008951	ALPL	Protein_Coding	-5.17004	3.05084e-07	-0.643667	0.520069	-6.04188	2.86512e-09	-1.95922	0.0504796	1.06975	0.285113	-2.84324	0.00459598	-1.49253	0.136025	5.8088	9.58917e-09	-0.573355	0.566589	5.78489	1.09541e-08	3.33134	0.000909296	-4.54491	7.34703e-06	0.0294364	0.976525	4.56582	5.90715e-06	-5.3968	1.16917e-07	2.87046	0.00422941	0.2356	0.813812	-1.1971	0.231678	0.671489	0.502131	1.32359	0.186069	0.258507	0.796096	0.247602	0.804515	-2.5204	0.0119432
4	ENSBTAG00000000451	TMEM126A	Protein_Coding	-5.52856	4.54736e-08	0.428306	0.668602	-1.94714	0.0520443	-1.82227	0.0688366	1.04077	0.298353	7.97148	6.38049e-15	-1.73822	0.0826254	-0.179188	0.857842	9.08642	1.04167e-18	-0.467029	0.640625	-4.15552	3.64375e-05	-1.85863	0.0638344	-1.21578	0.224502	1.26263	0.207156	-2.28438	0.0228763	-2.36647	0.0182451	2.13805	0.0328556	-0.439796	0.660223	-0.951681	0.341589	-0.443935	0.657226	-0.952574	0.341155	0.00911947	0.992726	-5.33834	1.26831e-07
94	ENSBTAG00000011389	TMEM104	Protein_Coding	-5.93273	4.66647e-09	3.4986	0.000506962	2.32298	0.0205563	0.44274	0.65809	0.0686664	0.945275	-0.605368	0.545131	0.435603	0.663264	1.02283	0.306743	-1.79582	0.0729553	-2.54756	0.0110614	-0.43819	0.661383	-0.923774	0.356177	0.295874	0.767419	2.23659	0.025637	1.48699	0.137813	-0.759532	0.447804	-1.8204	0.0691219	-0.326253	0.744332	0.688442	0.491404	0.607912	0.543441	-1.01551	0.310236	-1.28928	0.197727	-2.85329	0.00445444
195	ENSBTAG00000046654	CERK	Protein_Coding	-5.9418	4.42706e-09	1.59084	0.11224	3.06381	0.0022961	-0.427411	0.66921	2.50884	0.0123456	-1.40988	0.159018	-0.588532	0.556371	-0.354154	0.723331	-10.7921	3.22644e-25	-1.90252	0.0575151	2.26987	0.0235161	0.809362	0.418801	-0.397752	0.690942	1.98317	0.0477505	1.00674	0.314671	1.54544	0.122716	-3.57759	0.000370464	0.325725	0.744732	1.07842	0.281219	0.339238	0.734532	0.465408	0.641793	-1.14203	0.253835	1.66418	0.0965238
111	ENSBTAG00000016072	SHC2	Protein_Coding	-6.04314	2.44634e-09	0.911482	0.362455	-0.998568	0.318458	0.634904	0.525696	10.6033	2.08767e-24	-1.14612	0.252138	0.539632	0.589628	-2.73127	0.00646952	-3.53345	0.000437203	-1.91499	0.0559026	-2.78232	0.00554139	-1.72599	0.0851441	1.30929	0.190892	-1.80756	0.071117	-1.05678	0.291254	7.10794	3.05362e-12	-0.564531	0.572572	-1.1743	0.240682	0.323297	0.746567	1.45903	0.145001	0.298324	0.76555	-1.70359	0.0889024	2.15972	0.0311328
162	ENSBTAG00000027868	DLG2	Protein_Coding	-6.07844	1.98569e-09	-0.693512	0.488291	-2.0282	0.0430374	-0.692273	0.488993	9.55883	2.15138e-20	0.556015	0.578378	-1.80743	0.0711379	-0.461131	0.64485	4.18094	3.27247e-05	-1.6516	0.0990656	-4.14822	3.75895e-05	-2.24284	0.0254696	-1.1811	0.237987	5.66176	2.212e-08	-2.64997	0.00837165	0.127994	0.898192	-1.27745	0.201864	-1.83235	0.0673302	-2.14012	0.0326917	-0.544709	0.586126	-0.529388	0.596715	1.98895	0.0470972	0.778544	0.436511
147	ENSBTAG00000020751	HSF1	Protein_Coding	-6.3093	4.94674e-10	0.949521	0.342787	0.468004	0.639973	0.121129	0.903623	-1.24176	0.214756	6.19952	9.67467e-10	-1.26448	0.206494	-0.732287	0.464241	13.0748	4.23466e-35	-3.84903	0.000129469	-1.46149	0.144325	-2.4262	0.0157117	-0.272663	0.785197	1.19589	0.232158	-3.32282	0.000973802	-0.89997	0.368463	3.55373	0.000405102	-0.996419	0.319397	0.157416	0.874963	-1.00102	0.31716	-0.19591	0.844741	-2.00928	0.0448923	2.84852	0.00452105
31	ENSBTAG00000003017	TTC38	Protein_Coding	-6.89776	1.17529e-11	-3.82143	0.000148385	-4.97026	9.03042e-07	1.09902	0.272132	-5.06559	5.25656e-07	-1.17863	0.238945	1.63767	0.101955	2.26284	0.0239539	-4.57268	5.69636e-06	8.92801	3.79775e-18	-0.810179	0.41811	0.156265	0.875905	-0.0472325	0.962342	3.50547	0.000485772	-0.702005	0.483087	1.5208	0.128787	-3.03852	0.00246514	0.86242	0.388756	0.569615	0.569122	0.667733	0.504522	-0.284761	0.775917	-0.00569333	0.995459	0.558653	0.576577
169	ENSBTAG00000032603	ENSBTAG00000032603	Protein_Coding	-6.91522	1.04741e-11	5.92856	5.50674e-09	12.7746	8.78853e-33	-1.32285	0.186315	-2.62231	0.00893006	-1.53102	0.126216	0.576359	0.564564	4.21587	2.81798e-05	0.0940784	0.925074	-9.9714	5.5304e-22	4.36386	1.46877e-05	4.13368	4.37518e-05	-1.65717	0.0979596	0.0204928	0.983656	3.11491	0.00197355	-1.18446	0.236656	-0.656687	0.511596	1.30185	0.193401	-1.48651	0.137596	2.11916	0.0344254	0.386968	0.698904	0.604768	0.54553	-1.1226	0.261992
197	ENSBTAG00000047635	MRO	Protein_Coding	-7.15194	2.14415e-12	0.0881537	0.929788	4.31568	1.89767e-05	-0.629711	0.529087	6.53494	1.2519e-10	0.259134	0.795608	-2.42779	0.0154506	-1.60581	0.108772	0.137148	0.890954	-5.06781	5.15889e-07	-3.44203	0.000611395	1.24565	0.213642	6.36476	3.65397e-10	-3.83804	0.0001356	2.03064	0.042958	-0.744558	0.456803	-0.961504	0.336628	-1.46732	0.142745	0.307278	0.758724	-2.02811	0.0429244	3.02515	0.00258164	-0.277982	0.781109	6.09898	1.76386e-09
66	ENSBTAG00000007847	EED	Protein_Coding	-7.17486	1.83458e-12	2.45138	0.0145522	8.13265	2.97566e-15	-1.34215	0.179979	-3.05503	0.00233878	-3.66985	0.000261138	1.76078	0.0787258	1.32541	0.185473	2.09306	0.036704	-6.39803	2.88479e-10	-0.360746	0.718398	2.92161	0.00368538	-0.114957	0.908514	-1.53705	0.124747	5.34003	1.56778e-07	1.25653	0.209367	0.0694314	0.944666	-0.0260375	0.979235	-0.142379	0.886822	-0.769718	0.441725	-0.166833	0.867553	0.248006	0.804203	-1.08245	0.279427
186	ENSBTAG00000040347	GPC6	Protein_Coding	-7.2868	8.51541e-13	-1.43242	0.152613	-2.76473	0.00589475	5.57344	3.55572e-08	-0.46944	0.638906	-0.659669	0.509683	1.76484	0.0780406	-3.67862	0.000252674	-1.57346	0.116066	1.94001	0.0527806	3.20546	0.0014092	-3.21989	0.00139017	8.81517	1.04817e-17	-1.61008	0.107845	-0.832638	0.405549	3.65732	0.000275084	0.472929	0.63641	-0.219735	0.826142	-0.493631	0.621722	-0.517542	0.60494	4.98538	7.9125e-07	-1.05407	0.292216	-2.32046	0.0206021
146	ENSBTAG00000020596	TMEM126B	Protein_Coding	-7.93069	8.53472e-15	-2.08388	0.0376486	-2.2582	0.0243376	-1.39328	0.163973	-0.922497	0.356598	3.36304	0.000812868	-1.75726	0.079324	0.92904	0.353192	5.66078	2.20137e-08	3.67468	0.000256399	-2.51554	0.0121061	-1.6926	0.0913329	-0.232654	0.816102	1.94631	0.0520295	-0.255228	0.798679	-0.935653	0.349793	-4.53034	6.91358e-06	-0.0894051	0.928786	-0.74439	0.456892	-0.326406	0.744214	-0.871152	0.383988	0.895328	0.37092	-1.39647	0.163014
24	ENSBTAG00000002299	SEL1L3	Protein_Coding	-8.10343	2.35307e-15	-2.74327	0.00628868	4.65262	4.14149e-06	-1.07122	0.284437	0.628952	0.529592	-3.51248	0.000472459	1.1816	0.23778	-1.50723	0.132207	6.56218	1.03385e-10	-1.61489	0.106786	0.53646	0.59181	2.4896	0.0132056	-1.11331	0.265979	1.79447	0.0731835	-2.72439	0.00672664	0.624602	0.532447	1.54772	0.122137	-0.998864	0.318211	0.200525	0.841129	-0.496325	0.619819	-1.22746	0.220086	0.860527	0.389794	-1.97228	0.0489704
6	ENSBTAG00000000457	CCDC89	Protein_Coding	-8.37426	2.98518e-16	-0.177874	0.85889	-0.134633	0.892953	-2.04407	0.0413171	-1.85458	0.0640913	2.36992	0.0180619	-2.64824	0.00827946	4.10142	4.59387e-05	-0.833924	0.404609	-2.22643	0.0263041	4.60642	4.86002e-06	-0.809743	0.418583	4.97059	8.51094e-07	-1.80056	0.0722156	-3.66041	0.000285849	2.7786	0.005614	-0.468051	0.639893	-1.09186	0.275277	0.878365	0.380048	-1.86064	0.0632106	2.24867	0.0248625	5.82702	8.61766e-09	16.3737	2.87408e-51
2	ENSBTAG00000000077	ADSL	Protein_Coding	-8.4757	1.35865e-16	0.249289	0.803234	4.06337	5.56658e-05	-0.619438	0.535828	-3.94194	8.92294e-05	0.420535	0.674224	-0.286689	0.774438	-0.446343	0.655489	10.2972	3.02521e-23	-4.98008	8.01874e-07	0.830347	0.406623	0.805817	0.420841	-0.736928	0.461427	1.50663	0.13237	0.697798	0.485712	-1.12586	0.260632	2.17527	0.0299414	-0.519859	0.603329	-0.917044	0.359437	-0.745299	0.456339	0.0549339	0.956208	-1.35591	0.175567	-4.23613	2.57767e-05
118	ENSBTAG00000017242	FADS6	Protein_Coding	-8.66527	3.05885e-17	-1.78983	0.0740509	-11.9482	2.58207e-29	-0.00805858	0.993573	0.667888	0.504433	-2.57124	0.010339	-0.477455	0.633192	2.43294	0.0152287	-5.12655	3.82555e-07	14.2848	8.50142e-41	-0.0943849	0.92483	-3.44476	0.000633793	-0.0591287	0.952867	2.61957	0.0090007	2.42813	0.0156202	-0.500739	0.616721	-1.12752	0.259907	-0.901446	0.367666	0.112486	0.91047	0.547166	0.584437	0.724528	0.468999	0.953795	0.340518	-1.52494	0.127725
47	ENSBTAG00000005595	TRMU	Protein_Coding	-8.99292	2.18785e-18	-2.25561	0.024501	-1.36445	0.173003	-1.14853	0.25114	0.153544	0.878015	6.128	1.48517e-09	-0.968618	0.333081	1.76503	0.0779986	0.211421	0.832621	1.0049	0.315295	-2.28827	0.0224166	-2.21063	0.0276424	3.12916	0.00183005	0.0753563	0.939953	-2.20542	0.027997	0.833271	0.404992	-1.40163	0.161466	-1.16661	0.24377	0.16648	0.867828	-0.992976	0.321062	1.79988	0.0723359	1.2653	0.206185	1.03956	0.298905
142	ENSBTAG00000020361	SLC35F3	Protein_Coding	-9.195	4.14201e-19	0.104969	0.91644	-0.72141	0.470974	-1.61707	0.106311	9.21683	3.80251e-19	-0.648835	0.516658	-1.85394	0.0641825	-1.68364	0.0927007	-1.30609	0.191954	-0.686987	0.492319	-3.44098	0.000613744	-0.540453	0.589194	-1.93628	0.0532583	-0.765569	0.444199	-2.29336	0.0223493	2.38518	0.0173509	0.401017	0.688529	-0.38615	0.699505	-0.487492	0.626063	1.30669	0.191743	-1.38777	0.165676	0.286917	0.774261	4.40866	1.20328e-05
82	ENSBTAG00000009624	SGSM3	Protein_Coding	-9.38106	8.7265e-20	-0.654092	0.513336	0.914041	0.361109	-0.844234	0.398824	1.8437	0.0656638	-2.71059	0.006881	-0.0958948	0.923632	1.27224	0.203714	6.00078	3.15416e-09	0.749855	0.453595	-0.402355	0.687544	-0.945044	0.345223	-1.8322	0.0673705	0.215651	0.829324	-2.13737	0.0331785	-1.06382	0.287798	2.19593	0.0284218	0.651477	0.514956	-0.473396	0.636079	-0.576049	0.564766	-1.88058	0.0604687	-1.1527	0.249428	-1.67615	0.0941547
198	ENSBTAG00000047743	KCNIP4	Protein_Coding	-9.75857	3.4456e-21	-1.20887	0.227251	-2.1774	0.0298892	-2.43886	0.0149792	14.8911	1.37019e-43	1.37994	0.168045	-1.03453	0.301255	-0.24734	0.804718	-1.74714	0.0810527	3.0412	0.00244462	-2.68417	0.00744148	-1.35145	0.177338	0.803686	0.421867	-2.31445	0.0209403	-1.7564	0.0797906	-0.265927	0.790378	0.0175955	0.985966	-0.594988	0.552047	-0.778144	0.436748	0.217136	0.828165	-0.689967	0.490458	-1.43178	0.152654	-1.84574	0.0653513
170	ENSBTAG00000033010	TTC27	Protein_Coding	-9.90781	9.35481e-22	-0.226103	0.821208	9.9152	2.23267e-21	-0.266109	0.790233	-2.66662	0.00784472	-1.7239	0.085168	-0.200166	0.841411	-0.834355	0.404368	-1.21376	0.225251	-3.46241	0.000568	-0.592607	0.553634	5.84048	1.10003e-08	2.16689	0.0305988	0.000874499	0.999303	4.20358	3.24866e-05	1.11811	0.263923	-4.66759	3.64716e-06	-0.498593	0.618225	0.318288	0.750362	-0.349448	0.726857	0.441006	0.659353	1.44287	0.149506	1.51333	0.130645
62	ENSBTAG00000007787	HIBCH	Protein_Coding	-10.447	7.47121e-24	-5.77227	1.33117e-08	-5.25424	2.15439e-07	-0.854762	0.392973	-1.55925	0.119405	4.56688	5.84863e-06	-0.875583	0.381567	2.06657	0.0391453	2.34058	0.0195346	10.0814	2.08946e-22	-3.63645	0.000296532	-0.237721	0.812223	0.135145	0.892539	1.82898	0.0678416	-1.83911	0.0666462	-0.641382	0.521496	-4.86556	1.40854e-06	1.21585	0.22446	1.02113	0.307549	-0.0425698	0.966057	-0.496902	0.619424	0.987956	0.323517	-3.44322	0.000609007
30	ENSBTAG00000002977	ECE1	Protein_Coding	-10.9419	7.55575e-26	3.15963	0.00166967	0.610103	0.542054	2.25636	0.024353	-3.22	0.00134316	2.76963	0.00576071	0.82702	0.408517	-0.311781	0.755301	-3.19857	0.00144355	1.15096	0.250142	4.59833	5.0468e-06	-0.2363	0.813324	3.82235	0.000144651	-2.07149	0.0386898	-0.593209	0.553379	0.352175	0.724819	0.11808	0.906038	0.0221282	0.982352	-0.201337	0.840494	-0.779354	0.436032	1.326	0.185298	-2.60568	0.00936459	-0.405373	0.685327
39	ENSBTAG00000003897	SMIM20	Protein_Coding	-10.966	6.01719e-26	-1.38101	0.167857	1.63767	0.102081	-0.0820003	0.93467	-2.11952	0.0344099	4.5977	5.06887e-06	-1.03422	0.301403	-1.12074	0.262787	6.82332	1.93192e-11	-2.39839	0.0167289	-3.21756	0.00135192	-0.708796	0.478876	-0.347257	0.728508	4.42495	1.12354e-05	-0.478807	0.63234	-0.268643	0.788288	0.279906	0.779632	0.563719	0.573129	0.134572	0.892989	-0.764807	0.444642	-0.10717	0.914687	-0.0446013	0.964438	-4.44482	1.02232e-05
106	ENSBTAG00000014269	SCARB1	Protein_Coding	-11.3214	2.01973e-27	0.733813	0.463386	-1.12803	0.259816	1.481	0.139053	-0.36813	0.712892	-3.43502	0.000627461	-0.607239	0.543896	-0.886012	0.375919	-3.48286	0.000527037	4.18235	3.25276e-05	1.92836	0.0542108	-0.736633	0.461789	7.48711	2.25492e-13	-2.9535	0.00325054	2.92001	0.00369979	1.3063	0.191903	-0.744223	0.456989	-0.434103	0.664349	-0.525108	0.599675	0.542655	0.587539	2.63286	0.00866513	0.691832	0.489273	0.261818	0.793539
12	ENSBTAG00000001324	SLCO2A1	Protein_Coding	-11.5376	2.47108e-28	-2.48683	0.0131947	-5.32092	1.52397e-07	1.37444	0.16974	-3.61483	0.000322855	2.24536	0.0250563	3.77982	0.000170769	-0.305382	0.760167	-3.99732	7.08819e-05	0.606837	0.544156	7.57957	1.09254e-13	-4.08614	5.32925e-05	1.81036	0.070694	1.79427	0.0732156	1.80836	0.0713073	-0.0745423	0.940601	-2.03577	0.042146	1.07223	0.283992	0.670816	0.50256	-0.788277	0.430799	-1.14979	0.250646	-1.98854	0.0471415	-3.40943	0.000688258
17	ENSBTAG00000001657	PICALM	Protein_Coding	-13.4464	7.32737e-37	2.94901	0.00332838	0.531385	0.595374	0.283099	0.777184	-1.05483	0.29188	-3.58412	0.000361685	0.18684	0.851842	0.770285	0.441393	-0.0316568	0.974755	0.381636	0.702848	0.933982	0.350632	1.42457	0.155084	-1.02915	0.303783	-0.543105	0.587236	3.47104	0.000575375	0.216261	0.828851	0.664355	0.50668	0.539703	0.589576	-0.274753	0.783587	-0.880797	0.378728	0.265442	0.790752	0.223946	0.822865	-0.474429	0.635342
156	ENSBTAG00000026320	VPS28	Protein_Coding	-13.8966	5.49866e-39	-0.410521	0.681589	1.01745	0.309403	1.0978	0.272665	0.210897	0.833031	0.205232	0.837451	-1.34544	0.178935	1.03977	0.298811	-0.924194	0.355705	2.0731	0.0385294	-3.52762	0.00044646	-0.452332	0.651282	1.28373	0.199684	0.412065	0.680422	-1.04156	0.298249	-1.20547	0.228452	1.86019	0.0632742	0.406673	0.684375	1.04414	0.296784	0.164134	0.869672	0.651435	0.514993	-0.17442	0.861586	-5.69289	1.83701e-08
204	ENSBTAG00000048342	bta-mir-2285cg	miRNA_NA	NA	NA	NA	NA	NA	NA	NA	NA	NA	NA	NA	NA	NA	NA	NA	NA	NA	NA	NA	NA	NA	NA	NA	NA	NA	NA	NA	NA	NA	NA	NA	NA	NA	NA	NA	NA	NA	NA	NA	NA	NA	NA	NA	NA	NA	NA
205	ENSBTAG00000048498	ENSBTAG00000048498	lncRNA_NA	NA	NA	NA	NA	NA	NA	NA	NA	NA	NA	NA	NA	NA	NA	NA	NA	NA	NA	NA	NA	NA	NA	NA	NA	NA	NA	NA	NA	NA	NA	NA	NA	NA	NA	NA	NA	NA	NA	NA	NA	NA	NA	NA	NA	NA	NA
206	ENSBTAG00000048813	ENSBTAG00000048813	Protein_Coding	NA	NA	NA	NA	NA	NA	NA	NA	NA	NA	NA	NA	NA	NA	NA	NA	NA	NA	NA	NA	NA	NA	NA	NA	NA	NA	NA	NA	NA	NA	NA	NA	NA	NA	NA	NA	NA	NA	NA	NA	NA	NA	NA	NA	NA	NA
207	ENSBTAG00000048877	ENSBTAG00000048877	lncRNA_NA	NA	NA	NA	NA	NA	NA	NA	NA	NA	NA	NA	NA	NA	NA	NA	NA	NA	NA	NA	NA	NA	NA	NA	NA	NA	NA	NA	NA	NA	NA	NA	NA	NA	NA	NA	NA	NA	NA	NA	NA	NA	NA	NA	NA	NA	NA
208	ENSBTAG00000048921	ENSBTAG00000048921	lncRNA_NA	NA	NA	NA	NA	NA	NA	NA	NA	NA	NA	NA	NA	NA	NA	NA	NA	NA	NA	NA	NA	NA	NA	NA	NA	NA	NA	NA	NA	NA	NA	NA	NA	NA	NA	NA	NA	NA	NA	NA	NA	NA	NA	NA	NA	NA	NA
209	ENSBTAG00000048931	ENSBTAG00000048931	Protein_Coding	NA	NA	NA	NA	NA	NA	NA	NA	NA	NA	NA	NA	NA	NA	NA	NA	NA	NA	NA	NA	NA	NA	NA	NA	NA	NA	NA	NA	NA	NA	NA	NA	NA	NA	NA	NA	NA	NA	NA	NA	NA	NA	NA	NA	NA	NA
210	ENSBTAG00000049290	ENSBTAG00000049290	Protein_Coding	NA	NA	NA	NA	NA	NA	NA	NA	NA	NA	NA	NA	NA	NA	NA	NA	NA	NA	NA	NA	NA	NA	NA	NA	NA	NA	NA	NA	NA	NA	NA	NA	NA	NA	NA	NA	NA	NA	NA	NA	NA	NA	NA	NA	NA	NA
211	ENSBTAG00000049498	ENSBTAG00000049498	Protein_Coding	NA	NA	NA	NA	NA	NA	NA	NA	NA	NA	NA	NA	NA	NA	NA	NA	NA	NA	NA	NA	NA	NA	NA	NA	NA	NA	NA	NA	NA	NA	NA	NA	NA	NA	NA	NA	NA	NA	NA	NA	NA	NA	NA	NA	NA	NA
212	ENSBTAG00000049502	ENSBTAG00000049502	Protein_Coding	NA	NA	NA	NA	NA	NA	NA	NA	NA	NA	NA	NA	NA	NA	NA	NA	NA	NA	NA	NA	NA	NA	NA	NA	NA	NA	NA	NA	NA	NA	NA	NA	NA	NA	NA	NA	NA	NA	NA	NA	NA	NA	NA	NA	NA	NA
213	ENSBTAG00000049770	ENSBTAG00000049770	lncRNA_NA	NA	NA	NA	NA	NA	NA	NA	NA	NA	NA	NA	NA	NA	NA	NA	NA	NA	NA	NA	NA	NA	NA	NA	NA	NA	NA	NA	NA	NA	NA	NA	NA	NA	NA	NA	NA	NA	NA	NA	NA	NA	NA	NA	NA	NA	NA
214	ENSBTAG00000049788	WFDC1	Protein_Coding	NA	NA	NA	NA	NA	NA	NA	NA	NA	NA	NA	NA	NA	NA	NA	NA	NA	NA	NA	NA	NA	NA	NA	NA	NA	NA	NA	NA	NA	NA	NA	NA	NA	NA	NA	NA	NA	NA	NA	NA	NA	NA	NA	NA	NA	NA
215	ENSBTAG00000049824	ENSBTAG00000049824	lncRNA_NA	NA	NA	NA	NA	NA	NA	NA	NA	NA	NA	NA	NA	NA	NA	NA	NA	NA	NA	NA	NA	NA	NA	NA	NA	NA	NA	NA	NA	NA	NA	NA	NA	NA	NA	NA	NA	NA	NA	NA	NA	NA	NA	NA	NA	NA	NA
216	ENSBTAG00000049936	ENSBTAG00000049936	lncRNA_NA	NA	NA	NA	NA	NA	NA	NA	NA	NA	NA	NA	NA	NA	NA	NA	NA	NA	NA	NA	NA	NA	NA	NA	NA	NA	NA	NA	NA	NA	NA	NA	NA	NA	NA	NA	NA	NA	NA	NA	NA	NA	NA	NA	NA	NA	NA
217	ENSBTAG00000050112	SCRT1	Protein_Coding	NA	NA	NA	NA	NA	NA	NA	NA	NA	NA	NA	NA	NA	NA	NA	NA	NA	NA	NA	NA	NA	NA	NA	NA	NA	NA	NA	NA	NA	NA	NA	NA	NA	NA	NA	NA	NA	NA	NA	NA	NA	NA	NA	NA	NA	NA
218	ENSBTAG00000050118	ENSBTAG00000050118	lncRNA_NA	NA	NA	NA	NA	NA	NA	NA	NA	NA	NA	NA	NA	NA	NA	NA	NA	NA	NA	NA	NA	NA	NA	NA	NA	NA	NA	NA	NA	NA	NA	NA	NA	NA	NA	NA	NA	NA	NA	NA	NA	NA	NA	NA	NA	NA	NA
219	ENSBTAG00000050157	ENSBTAG00000050157	Protein_Coding	NA	NA	NA	NA	NA	NA	NA	NA	NA	NA	NA	NA	NA	NA	NA	NA	NA	NA	NA	NA	NA	NA	NA	NA	NA	NA	NA	NA	NA	NA	NA	NA	NA	NA	NA	NA	NA	NA	NA	NA	NA	NA	NA	NA	NA	NA
220	ENSBTAG00000050704	ENSBTAG00000050704	lncRNA_NA	NA	NA	NA	NA	NA	NA	NA	NA	NA	NA	NA	NA	NA	NA	NA	NA	NA	NA	NA	NA	NA	NA	NA	NA	NA	NA	NA	NA	NA	NA	NA	NA	NA	NA	NA	NA	NA	NA	NA	NA	NA	NA	NA	NA	NA	NA
221	ENSBTAG00000050765	ENSBTAG00000050765	lncRNA_NA	NA	NA	NA	NA	NA	NA	NA	NA	NA	NA	NA	NA	NA	NA	NA	NA	NA	NA	NA	NA	NA	NA	NA	NA	NA	NA	NA	NA	NA	NA	NA	NA	NA	NA	NA	NA	NA	NA	NA	NA	NA	NA	NA	NA	NA	NA
222	ENSBTAG00000050954	ENSBTAG00000050954	Protein_Coding	NA	NA	NA	NA	NA	NA	NA	NA	NA	NA	NA	NA	NA	NA	NA	NA	NA	NA	NA	NA	NA	NA	NA	NA	NA	NA	NA	NA	NA	NA	NA	NA	NA	NA	NA	NA	NA	NA	NA	NA	NA	NA	NA	NA	NA	NA
223	ENSBTAG00000051057	ENSBTAG00000051057	Protein_Coding	NA	NA	NA	NA	NA	NA	NA	NA	NA	NA	NA	NA	NA	NA	NA	NA	NA	NA	NA	NA	NA	NA	NA	NA	NA	NA	NA	NA	NA	NA	NA	NA	NA	NA	NA	NA	NA	NA	NA	NA	NA	NA	NA	NA	NA	NA
224	ENSBTAG00000052330	ENSBTAG00000052330	lncRNA_NA	NA	NA	NA	NA	NA	NA	NA	NA	NA	NA	NA	NA	NA	NA	NA	NA	NA	NA	NA	NA	NA	NA	NA	NA	NA	NA	NA	NA	NA	NA	NA	NA	NA	NA	NA	NA	NA	NA	NA	NA	NA	NA	NA	NA	NA	NA
225	ENSBTAG00000052389	ENSBTAG00000052389	Protein_Coding	NA	NA	NA	NA	NA	NA	NA	NA	NA	NA	NA	NA	NA	NA	NA	NA	NA	NA	NA	NA	NA	NA	NA	NA	NA	NA	NA	NA	NA	NA	NA	NA	NA	NA	NA	NA	NA	NA	NA	NA	NA	NA	NA	NA	NA	NA
226	ENSBTAG00000052663	GCSAML	Protein_Coding	NA	NA	NA	NA	NA	NA	NA	NA	NA	NA	NA	NA	NA	NA	NA	NA	NA	NA	NA	NA	NA	NA	NA	NA	NA	NA	NA	NA	NA	NA	NA	NA	NA	NA	NA	NA	NA	NA	NA	NA	NA	NA	NA	NA	NA	NA
227	ENSBTAG00000053863	ENSBTAG00000053863	lncRNA_NA	NA	NA	NA	NA	NA	NA	NA	NA	NA	NA	NA	NA	NA	NA	NA	NA	NA	NA	NA	NA	NA	NA	NA	NA	NA	NA	NA	NA	NA	NA	NA	NA	NA	NA	NA	NA	NA	NA	NA	NA	NA	NA	NA	NA	NA	NA
228	ENSBTAG00000053872	ENSBTAG00000053872	Protein_Coding	NA	NA	NA	NA	NA	NA	NA	NA	NA	NA	NA	NA	NA	NA	NA	NA	NA	NA	NA	NA	NA	NA	NA	NA	NA	NA	NA	NA	NA	NA	NA	NA	NA	NA	NA	NA	NA	NA	NA	NA	NA	NA	NA	NA	NA	NA
229	ENSBTAG00000054022	ZNF250	Protein_Coding	NA	NA	NA	NA	NA	NA	NA	NA	NA	NA	NA	NA	NA	NA	NA	NA	NA	NA	NA	NA	NA	NA	NA	NA	NA	NA	NA	NA	NA	NA	NA	NA	NA	NA	NA	NA	NA	NA	NA	NA	NA	NA	NA	NA	NA	NA
230	ENSBTAG00000054104	bta-mir-1839	miRNA_NA	NA	NA	NA	NA	NA	NA	NA	NA	NA	NA	NA	NA	NA	NA	NA	NA	NA	NA	NA	NA	NA	NA	NA	NA	NA	NA	NA	NA	NA	NA	NA	NA	NA	NA	NA	NA	NA	NA	NA	NA	NA	NA	NA	NA	NA	NA
231	ENSBTAG00000054394	ENSBTAG00000054394	Protein_Coding	NA	NA	NA	NA	NA	NA	NA	NA	NA	NA	NA	NA	NA	NA	NA	NA	NA	NA	NA	NA	NA	NA	NA	NA	NA	NA	NA	NA	NA	NA	NA	NA	NA	NA	NA	NA	NA	NA	NA	NA	NA	NA	NA	NA	NA	NA
232	ENSBTAG00000054671	ENSBTAG00000054671	Protein_Coding	NA	NA	NA	NA	NA	NA	NA	NA	NA	NA	NA	NA	NA	NA	NA	NA	NA	NA	NA	NA	NA	NA	NA	NA	NA	NA	NA	NA	NA	NA	NA	NA	NA	NA	NA	NA	NA	NA	NA	NA	NA	NA	NA	NA	NA	NA
233	ENSBTAG00000054859	ENSBTAG00000054859	Protein_Coding	NA	NA	NA	NA	NA	NA	NA	NA	NA	NA	NA	NA	NA	NA	NA	NA	NA	NA	NA	NA	NA	NA	NA	NA	NA	NA	NA	NA	NA	NA	NA	NA	NA	NA	NA	NA	NA	NA	NA	NA	NA	NA	NA	NA	NA	NA
234	ENSBTAG00000055156	RASGEF1C	Protein_Coding	NA	NA	NA	NA	NA	NA	NA	NA	NA	NA	NA	NA	NA	NA	NA	NA	NA	NA	NA	NA	NA	NA	NA	NA	NA	NA	NA	NA	NA	NA	NA	NA	NA	NA	NA	NA	NA	NA	NA	NA	NA	NA	NA	NA	NA	NA
235	gene2703	gene2703	snRNA_NA	NA	NA	NA	NA	NA	NA	NA	NA	NA	NA	NA	NA	NA	NA	NA	NA	NA	NA	NA	NA	NA	NA	NA	NA	NA	NA	NA	NA	NA	NA	NA	NA	NA	NA	NA	NA	NA	NA	NA	NA	NA	NA	NA	NA	NA	NA
236	LOC100298118	LOC100298118	Protein_Coding	NA	NA	NA	NA	NA	NA	NA	NA	NA	NA	NA	NA	NA	NA	NA	NA	NA	NA	NA	NA	NA	NA	NA	NA	NA	NA	NA	NA	NA	NA	NA	NA	NA	NA	NA	NA	NA	NA	NA	NA	NA	NA	NA	NA	NA	NA
237	LOC100848610	LOC100848610	Protein_Coding	NA	NA	NA	NA	NA	NA	NA	NA	NA	NA	NA	NA	NA	NA	NA	NA	NA	NA	NA	NA	NA	NA	NA	NA	NA	NA	NA	NA	NA	NA	NA	NA	NA	NA	NA	NA	NA	NA	NA	NA	NA	NA	NA	NA	NA	NA
238	LOC101902643	LOC101902643	lncRNA_NA	NA	NA	NA	NA	NA	NA	NA	NA	NA	NA	NA	NA	NA	NA	NA	NA	NA	NA	NA	NA	NA	NA	NA	NA	NA	NA	NA	NA	NA	NA	NA	NA	NA	NA	NA	NA	NA	NA	NA	NA	NA	NA	NA	NA	NA	NA
239	LOC101903200	LOC101903200	Protein_Coding	NA	NA	NA	NA	NA	NA	NA	NA	NA	NA	NA	NA	NA	NA	NA	NA	NA	NA	NA	NA	NA	NA	NA	NA	NA	NA	NA	NA	NA	NA	NA	NA	NA	NA	NA	NA	NA	NA	NA	NA	NA	NA	NA	NA	NA	NA
240	LOC101903383	LOC101903383	lncRNA_NA	NA	NA	NA	NA	NA	NA	NA	NA	NA	NA	NA	NA	NA	NA	NA	NA	NA	NA	NA	NA	NA	NA	NA	NA	NA	NA	NA	NA	NA	NA	NA	NA	NA	NA	NA	NA	NA	NA	NA	NA	NA	NA	NA	NA	NA	NA
241	LOC101904413	LOC101904413	Protein_Coding	NA	NA	NA	NA	NA	NA	NA	NA	NA	NA	NA	NA	NA	NA	NA	NA	NA	NA	NA	NA	NA	NA	NA	NA	NA	NA	NA	NA	NA	NA	NA	NA	NA	NA	NA	NA	NA	NA	NA	NA	NA	NA	NA	NA	NA	NA
242	LOC101906756	LOC101906756	lncRNA_NA	NA	NA	NA	NA	NA	NA	NA	NA	NA	NA	NA	NA	NA	NA	NA	NA	NA	NA	NA	NA	NA	NA	NA	NA	NA	NA	NA	NA	NA	NA	NA	NA	NA	NA	NA	NA	NA	NA	NA	NA	NA	NA	NA	NA	NA	NA
243	LOC104971101	LOC104971101	lncRNA_NA	NA	NA	NA	NA	NA	NA	NA	NA	NA	NA	NA	NA	NA	NA	NA	NA	NA	NA	NA	NA	NA	NA	NA	NA	NA	NA	NA	NA	NA	NA	NA	NA	NA	NA	NA	NA	NA	NA	NA	NA	NA	NA	NA	NA	NA	NA
244	LOC104972622	LOC104972622	Protein_Coding	NA	NA	NA	NA	NA	NA	NA	NA	NA	NA	NA	NA	NA	NA	NA	NA	NA	NA	NA	NA	NA	NA	NA	NA	NA	NA	NA	NA	NA	NA	NA	NA	NA	NA	NA	NA	NA	NA	NA	NA	NA	NA	NA	NA	NA	NA
245	LOC104972733	LOC104972733	lncRNA_NA	NA	NA	NA	NA	NA	NA	NA	NA	NA	NA	NA	NA	NA	NA	NA	NA	NA	NA	NA	NA	NA	NA	NA	NA	NA	NA	NA	NA	NA	NA	NA	NA	NA	NA	NA	NA	NA	NA	NA	NA	NA	NA	NA	NA	NA	NA
246	LOC107132270	LOC107132270	lncRNA_NA	NA	NA	NA	NA	NA	NA	NA	NA	NA	NA	NA	NA	NA	NA	NA	NA	NA	NA	NA	NA	NA	NA	NA	NA	NA	NA	NA	NA	NA	NA	NA	NA	NA	NA	NA	NA	NA	NA	NA	NA	NA	NA	NA	NA	NA	NA
247	LOC107132625	LOC107132625	lncRNA_NA	NA	NA	NA	NA	NA	NA	NA	NA	NA	NA	NA	NA	NA	NA	NA	NA	NA	NA	NA	NA	NA	NA	NA	NA	NA	NA	NA	NA	NA	NA	NA	NA	NA	NA	NA	NA	NA	NA	NA	NA	NA	NA	NA	NA	NA	NA
248	LOC112443004	LOC112443004	lncRNA_NA	NA	NA	NA	NA	NA	NA	NA	NA	NA	NA	NA	NA	NA	NA	NA	NA	NA	NA	NA	NA	NA	NA	NA	NA	NA	NA	NA	NA	NA	NA	NA	NA	NA	NA	NA	NA	NA	NA	NA	NA	NA	NA	NA	NA	NA	NA
249	LOC112443421	LOC112443421	lncRNA_NA	NA	NA	NA	NA	NA	NA	NA	NA	NA	NA	NA	NA	NA	NA	NA	NA	NA	NA	NA	NA	NA	NA	NA	NA	NA	NA	NA	NA	NA	NA	NA	NA	NA	NA	NA	NA	NA	NA	NA	NA	NA	NA	NA	NA	NA	NA
250	LOC112444846	LOC112444846	lncRNA_NA	NA	NA	NA	NA	NA	NA	NA	NA	NA	NA	NA	NA	NA	NA	NA	NA	NA	NA	NA	NA	NA	NA	NA	NA	NA	NA	NA	NA	NA	NA	NA	NA	NA	NA	NA	NA	NA	NA	NA	NA	NA	NA	NA	NA	NA	NA
251	LOC112444923	LOC112444923	lncRNA_NA	NA	NA	NA	NA	NA	NA	NA	NA	NA	NA	NA	NA	NA	NA	NA	NA	NA	NA	NA	NA	NA	NA	NA	NA	NA	NA	NA	NA	NA	NA	NA	NA	NA	NA	NA	NA	NA	NA	NA	NA	NA	NA	NA	NA	NA	NA
252	LOC112446375	LOC112446375	lncRNA_NA	NA	NA	NA	NA	NA	NA	NA	NA	NA	NA	NA	NA	NA	NA	NA	NA	NA	NA	NA	NA	NA	NA	NA	NA	NA	NA	NA	NA	NA	NA	NA	NA	NA	NA	NA	NA	NA	NA	NA	NA	NA	NA	NA	NA	NA	NA
253	LOC112446403	LOC112446403	lncRNA_NA	NA	NA	NA	NA	NA	NA	NA	NA	NA	NA	NA	NA	NA	NA	NA	NA	NA	NA	NA	NA	NA	NA	NA	NA	NA	NA	NA	NA	NA	NA	NA	NA	NA	NA	NA	NA	NA	NA	NA	NA	NA	NA	NA	NA	NA	NA
254	LOC112446407	LOC112446407	Protein_Coding	NA	NA	NA	NA	NA	NA	NA	NA	NA	NA	NA	NA	NA	NA	NA	NA	NA	NA	NA	NA	NA	NA	NA	NA	NA	NA	NA	NA	NA	NA	NA	NA	NA	NA	NA	NA	NA	NA	NA	NA	NA	NA	NA	NA	NA	NA
255	LOC112446783	LOC112446783	lncRNA_NA	NA	NA	NA	NA	NA	NA	NA	NA	NA	NA	NA	NA	NA	NA	NA	NA	NA	NA	NA	NA	NA	NA	NA	NA	NA	NA	NA	NA	NA	NA	NA	NA	NA	NA	NA	NA	NA	NA	NA	NA	NA	NA	NA	NA	NA	NA
256	LOC112447060	LOC112447060	lncRNA_NA	NA	NA	NA	NA	NA	NA	NA	NA	NA	NA	NA	NA	NA	NA	NA	NA	NA	NA	NA	NA	NA	NA	NA	NA	NA	NA	NA	NA	NA	NA	NA	NA	NA	NA	NA	NA	NA	NA	NA	NA	NA	NA	NA	NA	NA	NA
257	LOC112447093	LOC112447093	lncRNA_NA	NA	NA	NA	NA	NA	NA	NA	NA	NA	NA	NA	NA	NA	NA	NA	NA	NA	NA	NA	NA	NA	NA	NA	NA	NA	NA	NA	NA	NA	NA	NA	NA	NA	NA	NA	NA	NA	NA	NA	NA	NA	NA	NA	NA	NA	NA
258	LOC112447094	LOC112447094	lncRNA_NA	NA	NA	NA	NA	NA	NA	NA	NA	NA	NA	NA	NA	NA	NA	NA	NA	NA	NA	NA	NA	NA	NA	NA	NA	NA	NA	NA	NA	NA	NA	NA	NA	NA	NA	NA	NA	NA	NA	NA	NA	NA	NA	NA	NA	NA	NA
259	LOC112447096	LOC112447096	lncRNA_NA	NA	NA	NA	NA	NA	NA	NA	NA	NA	NA	NA	NA	NA	NA	NA	NA	NA	NA	NA	NA	NA	NA	NA	NA	NA	NA	NA	NA	NA	NA	NA	NA	NA	NA	NA	NA	NA	NA	NA	NA	NA	NA	NA	NA	NA	NA
260	LOC112447400	LOC112447400	lncRNA_NA	NA	NA	NA	NA	NA	NA	NA	NA	NA	NA	NA	NA	NA	NA	NA	NA	NA	NA	NA	NA	NA	NA	NA	NA	NA	NA	NA	NA	NA	NA	NA	NA	NA	NA	NA	NA	NA	NA	NA	NA	NA	NA	NA	NA	NA	NA
261	LOC112447414	LOC112447414	lncRNA_NA	NA	NA	NA	NA	NA	NA	NA	NA	NA	NA	NA	NA	NA	NA	NA	NA	NA	NA	NA	NA	NA	NA	NA	NA	NA	NA	NA	NA	NA	NA	NA	NA	NA	NA	NA	NA	NA	NA	NA	NA	NA	NA	NA	NA	NA	NA
262	LOC112447550	LOC112447550	lncRNA_NA	NA	NA	NA	NA	NA	NA	NA	NA	NA	NA	NA	NA	NA	NA	NA	NA	NA	NA	NA	NA	NA	NA	NA	NA	NA	NA	NA	NA	NA	NA	NA	NA	NA	NA	NA	NA	NA	NA	NA	NA	NA	NA	NA	NA	NA	NA
263	LOC508420	LOC508420	Protein_Coding	NA	NA	NA	NA	NA	NA	NA	NA	NA	NA	NA	NA	NA	NA	NA	NA	NA	NA	NA	NA	NA	NA	NA	NA	NA	NA	NA	NA	NA	NA	NA	NA	NA	NA	NA	NA	NA	NA	NA	NA	NA	NA	NA	NA	NA	NA
264	LOC515333	LOC515333	Protein_Coding	NA	NA	NA	NA	NA	NA	NA	NA	NA	NA	NA	NA	NA	NA	NA	NA	NA	NA	NA	NA	NA	NA	NA	NA	NA	NA	NA	NA	NA	NA	NA	NA	NA	NA	NA	NA	NA	NA	NA	NA	NA	NA	NA	NA	NA	NA
265	LOC518816	LOC518816	Protein_Coding	NA	NA	NA	NA	NA	NA	NA	NA	NA	NA	NA	NA	NA	NA	NA	NA	NA	NA	NA	NA	NA	NA	NA	NA	NA	NA	NA	NA	NA	NA	NA	NA	NA	NA	NA	NA	NA	NA	NA	NA	NA	NA	NA	NA	NA	NA
266	LOC522955	LOC522955	Protein_Coding	NA	NA	NA	NA	NA	NA	NA	NA	NA	NA	NA	NA	NA	NA	NA	NA	NA	NA	NA	NA	NA	NA	NA	NA	NA	NA	NA	NA	NA	NA	NA	NA	NA	NA	NA	NA	NA	NA	NA	NA	NA	NA	NA	NA	NA	NA
267	LOC523292	LOC523292	lncRNA_NA	NA	NA	NA	NA	NA	NA	NA	NA	NA	NA	NA	NA	NA	NA	NA	NA	NA	NA	NA	NA	NA	NA	NA	NA	NA	NA	NA	NA	NA	NA	NA	NA	NA	NA	NA	NA	NA	NA	NA	NA	NA	NA	NA	NA	NA	NA
268	LOC614592	LOC614592	Protein_Coding	NA	NA	NA	NA	NA	NA	NA	NA	NA	NA	NA	NA	NA	NA	NA	NA	NA	NA	NA	NA	NA	NA	NA	NA	NA	NA	NA	NA	NA	NA	NA	NA	NA	NA	NA	NA	NA	NA	NA	NA	NA	NA	NA	NA	NA	NA
269	LOC789384	LOC789384	Protein_Coding	NA	NA	NA	NA	NA	NA	NA	NA	NA	NA	NA	NA	NA	NA	NA	NA	NA	NA	NA	NA	NA	NA	NA	NA	NA	NA	NA	NA	NA	NA	NA	NA	NA	NA	NA	NA	NA	NA	NA	NA	NA	NA	NA	NA	NA	NA
270	MUC7	MUC7	Protein_Coding	NA	NA	NA	NA	NA	NA	NA	NA	NA	NA	NA	NA	NA	NA	NA	NA	NA	NA	NA	NA	NA	NA	NA	NA	NA	NA	NA	NA	NA	NA	NA	NA	NA	NA	NA	NA	NA	NA	NA	NA	NA	NA	NA	NA	NA	NA
271	TRNAG-UCC	TRNAG-UCC	tRNA_NA	NA	NA	NA	NA	NA	NA	NA	NA	NA	NA	NA	NA	NA	NA	NA	NA	NA	NA	NA	NA	NA	NA	NA	NA	NA	NA	NA	NA	NA	NA	NA	NA	NA	NA	NA	NA	NA	NA	NA	NA	NA	NA	NA	NA	NA	NA
[truncated: 136 more columns]

## Sheet: TableS3.TF_Expression
Table S3. Specificity of transcription factors with putative target genes located within confidence intervals of the QTL for 91 tissues (t statistic and associated Pt p-value fr each tissue; TF in bold are mammary specific TF i.e. those with the 10% highest t-statistic )
	Gene.Stable.ID	Gene.Name	Gene.Type	t_Mammary	Pt_Mammary	t_Milk_cells	Pt_Milk_cells	t_White_blood_cells	Pt_White_blood_cells	t_Adipose	Pt_Adipose	t_Ileum	Pt_Ileum	t_Rumen	Pt_Rumen	t_Esophagus	Pt_Esophagus	t_Abomasum	Pt_Abomasum	t_Ascending_colon	Pt_Ascending_colon	t_Descending_Colon	Pt_Descending_Colon	t_Caecum	Pt_Caecum	t_Duodenum	Pt_Duodenum	t_Omasum	Pt_Omasum	t_Jejunum	Pt_Jejunum	t_RumenPapillae	Pt_RumenPapillae	t_Reticulum	Pt_Reticulum	t_Colon	Pt_Colon	t_Rumen_ephthelial_cell	Pt_Rumen_ephthelial_cell	t_Lymphocyte	Pt_Lymphocyte	t_Spleen	Pt_Spleen	t_Lymph_nodes	Pt_Lymph_nodes			t_Thymus	Pt_Thymus
27	ENSBTAG00000004822	SOX10	protein_coding	18.0731	2.69632e-60	1.0574	0.290812	-3.1445	0.00175662	-0.536256	0.591951	0.0238536	0.980976	-1.81939	0.0692928	-0.195413	0.845128	-1.22352	0.22156	0.187983	0.850946	0.123868	0.901457	0.0017621	0.998595	-0.690233	0.490285	-0.805126	0.421031	-0.102342	0.918516	-0.734229	0.463065	-0.773956	0.439228	0.309453	0.757073	-1.05853	0.29019	-1.59681	0.111121	-1.23048	0.219247	-2.3842	0.0175912	-1.54686	0.12271	-0.0631662	0.949667
9	ENSBTAG00000002065	TFAP2C	protein_coding	17.5233	2.36243e-57	0.34632	0.72924	-1.27044	0.204483	0.311921	0.755193	-0.539739	0.589554	3.4581	0.000577967	2.66071	0.00798319	1.02544	0.305524	-0.840901	0.400702	-0.777123	0.437359	-0.839915	0.401254	-0.634919	0.525696	1.86617	0.062451	-0.898115	0.369445	0.800953	0.423441	2.40113	0.0166141	0.12549	0.900173	2.40467	0.0164539	-0.922509	0.356835	-1.58837	0.113	-1.75528	0.0799929	-0.653484	0.513831	0.145171	0.884651
6	ENSBTAG00000001250	TFAP2A	protein_coding	17.347	2.03795e-56	0.623354	0.53332	-2.99248	0.00289568	-0.905689	0.365409	-1.22062	0.222653	4.75079	2.47376e-06	2.0745	0.038412	0.743737	0.457294	-0.317806	0.750731	-0.49753	0.618978	-0.405183	0.685472	-0.663673	0.507127	2.30215	0.0216302	-0.0531272	0.957646	1.98249	0.0478306	2.78977	0.00542339	-0.768413	0.44251	2.14655	0.0321826	-1.0546	0.292262	-2.26879	0.0238175	-1.7087	0.0882982	-1.13003	0.259159	-0.0148472	0.988162
99	ENSBTAG00000017243	GATA3	protein_coding	17.2109	1.06962e-55	1.13329	0.257603	6.64302	7.61135e-11	1.75317	0.0800065	0.201849	0.840095	-1.58121	0.114295	-0.588561	0.556353	-1.39511	0.163442	-0.439483	0.660452	-0.27554	0.782986	0.522244	0.601672	0.53772	0.590948	-1.19315	0.233231	0.142636	0.88662	-1.09662	0.2732	-1.05269	0.29286	-1.08668	0.277565	-5.20832	2.52947e-07	1.41871	0.156785	1.10053	0.271767	2.21442	0.0273743	2.95553	0.00331133	3.37785	0.000804267
69	ENSBTAG00000012460	ELF5	protein_coding	14.3218	4.99096e-41	1.98443	0.0477217	-3.35762	0.000842433	-0.138122	0.890184	-1.01162	0.312081	2.40928	0.0162493	0.841084	0.400599	0.0665458	0.946963	-0.376124	0.706943	-0.558937	0.576391	-0.552549	0.580756	-0.653632	0.513572	1.5555	0.120295	-0.279282	0.780114	0.45605	0.648501	0.631806	0.527727	-0.521458	0.602219	-0.314384	0.753326	-1.11924	0.26373	-2.21116	0.0275943	-1.05238	0.293276	-0.3634	0.716504	-0.211999	0.832219
139	ENSBTAG00000026769	ASCL2	protein_coding	12.3828	5.22062e-32	3.24067	0.00126723	1.63406	0.102837	2.99101	0.00287732	4.2662	2.2711e-05	7.62585	8.20396e-14	1.7241	0.0851475	3.8317	0.000139136	1.45729	0.145502	1.93242	0.0537265	2.65912	0.00802059	3.43954	0.000618553	2.91288	0.00369948	2.32053	0.0206098	3.10086	0.00201006	4.55349	6.25964e-06	3.78556	0.000166992	-1.93114	0.0538812	-1.81075	0.0709502	-2.346	0.0194672	-1.91207	0.0565959	-1.09464	0.27435	0.341796	0.732689
119	ENSBTAG00000020426	TFAP2B	protein_coding	10.7052	6.92916e-25	-0.336561	0.736581	-2.16976	0.0304667	-0.850408	0.395387	-1.58053	0.114451	-1.44097	0.150053	-0.814754	0.415501	-1.12807	0.259693	-0.836075	0.403409	-0.999512	0.317905	-0.979635	0.327618	-1.37622	0.169208	-1.15236	0.249582	-0.91449	0.360787	-0.492361	0.622625	-0.822038	0.411345	-1.84334	0.0657172	-0.296699	0.766787	-0.700809	0.483841	-2.37441	0.0180514	-1.59506	0.111505	-0.606819	0.544325	-0.00352323	0.997191
17	ENSBTAG00000003238	MEOX2	protein_coding	10.2016	6.88579e-23	-1.59188	0.112006	-5.86951	7.69603e-09	6.41772	2.53673e-10	-1.06851	0.28567	-0.058521	0.953351	0.362356	0.7172	-1.3824	0.167306	-1.95733	0.0507206	-1.00213	0.316638	-0.604066	0.546003	-2.56096	0.0106546	0.447653	0.654547	-0.460544	0.645275	-1.45858	0.145148	0.00150062	0.998803	-0.786867	0.431635	-1.62659	0.104289	-3.25418	0.0012367	1.15579	0.248463	2.62512	0.00900079	-0.555831	0.578646	-0.894612	0.371548
144	ENSBTAG00000037581	MZF1	protein_coding	9.33136	1.32597e-19	0.23603	0.813501	4.43186	1.1351e-05	1.16511	0.244368	0.0743085	0.940787	-1.00426	0.31561	-0.0184948	0.98525	-0.687072	0.492273	-0.819319	0.412894	-0.467769	0.640101	0.257245	0.797069	-0.214777	0.830006	-1.2583	0.208717	-0.231008	0.817379	-0.70218	0.482809	-0.770184	0.44146	-1.7431	0.0817702	-4.62695	4.44506e-06	-0.138441	0.889964	-0.401209	0.688482	0.913146	0.361727	3.56928	0.000402716	2.43632	0.0152856
85	ENSBTAG00000014605	ETV6	protein_coding	9.31903	1.47052e-19	2.71249	0.00689456	2.56254	0.0106649	0.397891	0.69083	2.11261	0.0349988	0.414058	0.678963	0.0711901	0.943268	1.39235	0.164275	1.88109	0.0603901	1.79593	0.0729533	1.18959	0.234626	2.12982	0.0335478	0.41703	0.676789	-0.414229	0.678838	0.233467	0.81547	0.0844601	0.932716	2.81508	0.00501852	-0.654862	0.512778	0.501475	0.616321	3.76226	0.000193758	2.32292	0.0206945	1.59026	0.112588	1.10348	0.270501
18	ENSBTAG00000003278	HOXC10	protein_coding	8.93091	3.62555e-18	-0.255699	0.798282	-1.79157	0.0737709	1.20939	0.226917	1.66593	0.0961899	-1.95163	0.0513933	-0.71168	0.476909	-1.05088	0.293689	-0.728697	0.46644	-0.859136	0.390571	0.088998	0.92911	-1.17504	0.240391	-1.07025	0.28489	-0.791279	0.429059	-0.454378	0.649703	-0.982455	0.326228	-2.26623	0.0237526	0.95795	0.338429	-1.27188	0.204177	-2.92089	0.00368956	-1.41792	0.157009	-1.52865	0.127163	-0.00827718	0.9934
96	ENSBTAG00000016414	VDR	protein_coding	8.72042	1.97266e-17	7.83128	2.64222e-14	3.64659	0.000291872	-0.672715	0.501349	4.41407	1.18013e-05	1.54474	0.122875	0.918789	0.358535	-0.0560808	0.955294	2.24255	0.02525	1.96443	0.0498911	1.82426	0.0685555	5.14653	3.48355e-07	-0.00392344	0.996871	2.42694	0.015488	0.839481	0.401497	0.894943	0.371137	3.49924	0.000497195	-2.02413	0.0433479	-0.868716	0.385538	-1.78283	0.0753779	-0.231005	0.817432	0.352653	0.72454	2.31792	0.0209716
53	ENSBTAG00000009968	TBX4	protein_coding	8.71551	2.05148e-17	-0.539095	0.590047	-1.21928	0.223278	-1.32497	0.185609	-2.04135	0.0416032	-1.36611	0.172358	-0.175472	0.860761	-0.48224	0.629792	-0.204298	0.838182	-0.42526	0.670783	-0.398387	0.690471	-0.817654	0.413844	-0.515023	0.606706	-0.310313	0.756419	0.260393	0.79464	-0.366327	0.714236	-1.88578	0.0597532	-0.693711	0.4881	-0.880841	0.378948	-2.07488	0.0386412	-1.02059	0.308076	-1.06962	0.285453	-0.0132252	0.989455
28	ENSBTAG00000004953	ELK4	protein_coding	8.36527	3.19981e-16	2.03687	0.042159	5.61842	3.11109e-08	-0.0474303	0.962184	1.27823	0.201605	-1.13674	0.25605	-0.382542	0.70218	-0.286248	0.774776	1.46402	0.143654	-0.178146	0.858661	0.207884	0.835383	1.47629	0.140332	0.574651	0.565719	1.05829	0.290303	-1.25987	0.208153	0.161855	0.871468	0.846971	0.397311	-2.74499	0.00621131	4.85419	1.75347e-06	2.9088	0.00383217	2.7297	0.00662504	3.00768	0.00280359	1.94198	0.0528617
26	ENSBTAG00000004742	RUNX1	protein_coding	8.28248	6.04602e-16	5.45125	7.67139e-08	7.44744	3.86548e-13	-0.486392	0.62684	2.80502	0.00517545	-0.0163116	0.986991	-0.14349	0.885946	1.26167	0.207504	0.832146	0.405621	0.443353	0.657653	0.292879	0.769705	1.53757	0.124621	-1.09966	0.271873	-1.06086	0.289135	-0.641718	0.521274	-0.138315	0.890033	0.0962344	0.923363	-2.38778	0.0172228	2.39626	0.017035	4.25746	2.58335e-05	2.66498	0.00801745	5.00564	8.45419e-07	3.07002	0.00229064
121	ENSBTAG00000020737	SOX8	protein_coding	8.15461	1.5996e-15	-0.479042	0.632106	-1.79434	0.0733267	2.20476	0.0277924	0.77211	0.440318	-2.68652	0.00739665	-0.462405	0.64394	-2.03683	0.0420569	0.029149	0.976754	-0.246661	0.805245	0.125926	0.899828	-1.78125	0.0753213	-1.68543	0.0923681	-1.18608	0.236009	-0.806218	0.420402	-1.26145	0.207582	-0.826263	0.408946	-1.59846	0.110407	-2.62367	0.00904115	-1.72755	0.0848469	-1.03738	0.300199	-1.16318	0.245468	-0.0486778	0.961201
123	ENSBTAG00000020819	YY1	protein_coding	7.5758	1.12224e-13	2.96145	0.00319895	5.32433	1.49711e-07	-0.463642	0.643047	0.162431	0.871015	-0.443959	0.657214	0.159086	0.873648	0.456671	0.648055	-0.0690565	0.944965	0.535071	0.592777	-0.0721853	0.942476	-0.0955848	0.923879	0.12774	0.898393	-0.232084	0.816543	1.53201	0.125989	0.00829915	0.993381	-1.37834	0.168555	-3.91735	9.85844e-05	2.25441	0.024726	2.64019	0.00861269	1.81296	0.0706034	1.54537	0.123069	-0.0652757	0.947988
150	ENSBTAG00000046409	EGR2	protein_coding	7.52187	1.64617e-13	10.2622	1.15852e-22	4.23403	2.70434e-05	0.598993	0.549369	-0.0745382	0.940604	-1.76071	0.0787374	-1.04213	0.297723	-1.41682	0.156996	-1.05834	0.290279	-0.0686199	0.945313	-0.303506	0.761598	-0.603406	0.546441	-1.33203	0.1833	-1.11795	0.263988	-0.797077	0.425687	-1.33822	0.181277	-0.843404	0.399301	-3.20758	0.00140142	0.0650829	0.948141	1.11998	0.263399	0.596518	0.551173	3.11764	0.00195862	1.7586	0.0794317
120	ENSBTAG00000020594	ELF2	protein_coding	7.09287	3.19844e-12	-1.46788	0.14273	3.28463	0.00108839	-0.245438	0.806188	-0.11727	0.906681	-2.50337	0.0125353	-0.443244	0.657732	-0.760739	0.447079	-0.27125	0.786282	1.08905	0.276523	-0.717165	0.473521	0.0940363	0.925108	-0.519471	0.603603	-0.230199	0.818007	-0.472059	0.637038	-1.67082	0.0952208	-1.41336	0.158011	-0.284889	0.775816	3.03158	0.00259563	1.22099	0.222813	2.03151	0.0428777	1.76445	0.0784411	0.825387	0.409658
15	ENSBTAG00000003021	SP1	protein_coding	6.90313	1.13442e-11	4.65314	4.13336e-06	8.22126	1.54882e-15	-0.42449	0.671338	1.80627	0.0713197	-0.325543	0.74487	0.536897	0.591516	0.945428	0.344779	1.09739	0.272865	1.19222	0.233594	0.63219	0.527477	1.35374	0.176274	0.772851	0.439881	0.388838	0.697519	1.14715	0.251728	0.094666	0.924608	0.725485	0.468405	-3.44651	0.000602869	5.86458	9.62842e-09	5.19828	3.22606e-07	4.56404	6.72419e-06	3.77655	0.000183865	1.7058	0.0888434
10	ENSBTAG00000002129	KLF5	protein_coding	6.62445	6.91282e-11	2.02024	0.0438599	3.82946	0.000143723	0.277834	0.781221	5.85438	7.46005e-09	8.17965	1.40158e-15	3.125	0.00185439	3.7527	0.000189994	2.72037	0.0066891	2.52034	0.0119539	2.27014	0.0235143	4.23082	2.65018e-05	4.28304	2.11128e-05	2.31078	0.021146	3.25435	0.00119333	4.64724	4.04622e-06	6.08348	1.96845e-09	2.11725	0.0346018	0.317247	0.751226	-3.46963	0.000578309	-2.66116	0.00810716	-0.704041	0.481829	0.645128	0.519225
43	ENSBTAG00000008756	ELF3	protein_coding	6.46137	1.93337e-10	-0.609456	0.542483	-4.02826	6.43765e-05	0.247302	0.804747	4.44702	1.01727e-05	2.36399	0.0183599	1.78371	0.07492	1.47017	0.141982	1.65246	0.0989074	1.42557	0.154457	2.06048	0.039736	2.75989	0.00593894	-1.18123	0.237929	1.57186	0.116452	0.530586	0.595881	0.130737	0.896023	4.34671	1.59462e-05	0.948917	0.343	-1.55624	0.120465	-1.8154	0.070217	-1.05836	0.290545	0.805608	0.420961	-0.858664	0.391055
100	ENSBTAG00000017462	ATF4	protein_coding	6.45069	2.06647e-10	3.09074	0.00210132	-0.783585	0.433632	-0.188041	0.850898	-1.55965	0.11931	-0.579314	0.56257	-0.102455	0.918426	-0.000451439	0.99964	-0.159406	0.873397	-0.334701	0.737955	-0.117473	0.906521	0.3614	0.717913	0.4981	0.618576	0.102043	0.918753	-0.482897	0.629326	-0.0738422	0.941158	0.847879	0.396805	-0.203686	0.83866	0.249778	0.802891	-0.892747	0.372533	-0.870664	0.38447	-1.33411	0.182949	-0.483929	0.628708
78	ENSBTAG00000013873	MSX2	protein_coding	6.29947	5.25306e-10	-0.338732	0.734946	-2.50664	0.0124856	3.8671	0.00012031	0.8905	0.373513	1.79267	0.0734715	0.1846	0.853598	2.29946	0.0217834	-1.55093	0.121388	-1.74616	0.0812387	-0.0887728	0.929289	-2.52515	0.0117928	0.0926445	0.926213	-0.0307113	0.975509	-1.14035	0.254546	0.78442	0.433069	-1.11268	0.26624	2.34183	0.0194774	-1.73777	0.0830431	1.12585	0.260907	-2.40554	0.0166109	-2.11802	0.0348068	-0.0293713	0.976584
91	ENSBTAG00000015138	MGA	protein_coding	5.95456	4.11025e-09	0.641374	0.521557	4.18464	3.34135e-05	-0.734128	0.463114	0.710604	0.477574	-1.42257	0.15532	-0.43438	0.664151	0.248769	0.803615	0.24125	0.809435	1.30865	0.191099	-1.01563	0.31017	0.592472	0.553733	0.0336073	0.9732	-0.64364	0.520028	-1.51118	0.131211	-0.761801	0.446445	1.54073	0.123851	-2.26696	0.0237062	6.50798	2.34994e-10	3.89637	0.000114575	2.78993	0.00552932	2.76608	0.00594399	2.60829	0.00945009
36	ENSBTAG00000008132	SOX13	protein_coding	5.68523	1.91237e-08	-2.47346	0.0136929	4.38919	1.37274e-05	1.87685	0.0609512	0.719634	0.471999	1.48685	0.137519	1.8017	0.0720391	0.752411	0.452066	-0.105174	0.916269	-0.0955142	0.923935	0.389422	0.697087	0.499433	0.617637	0.690599	0.490055	0.132415	0.894695	1.31903	0.187607	0.923574	0.356038	0.0434635	0.965345	-3.79004	0.000164008	0.65842	0.510658	-2.33962	0.0197984	-2.92172	0.00368251	1.38118	0.168017	1.39695	0.163224
87	ENSBTAG00000014769	GMEB2	protein_coding	5.62311	2.70277e-08	3.0748	0.00221479	7.52408	2.27984e-13	0.814371	0.415707	0.902194	0.367274	0.733837	0.463301	0.62547	0.531874	-0.245427	0.8062	-0.00533196	0.995747	-0.496032	0.620034	0.478715	0.632297	0.340257	0.733769	-0.163069	0.870513	-0.757788	0.448843	0.02111	0.983164	0.251363	0.80161	-0.822736	0.410948	-3.94129	8.944e-05	1.46952	0.1425	0.232221	0.816486	1.56454	0.118498	3.0663	0.00231868	2.78867	0.00555253
64	ENSBTAG00000011662	SOX18	protein_coding	5.61059	2.89689e-08	-8.16734	2.31376e-15	-15.8249	1.66229e-46	6.0222	2.7672e-09	-0.574316	0.565945	0.683597	0.494463	0.0506985	0.959581	-1.91843	0.0554786	-0.400178	0.689152	-1.46049	0.144621	-0.0951302	0.92424	-1.26602	0.205944	-1.23386	0.217686	-1.17339	0.241052	-0.32759	0.743323	0.701829	0.483028	-2.56227	0.0106145	-2.52789	0.0117008	-9.24002	1.63349e-18	-2.98602	0.00300142	-1.25001	0.21204	-2.73738	0.00647729	-3.4338	0.000659184
129	ENSBTAG00000021494	EN1	protein_coding	5.47381	6.12489e-08	-0.277697	0.781353	-1.03684	0.300281	12.6839	2.33851e-33	-2.53627	0.0114272	-0.929484	0.352969	-0.529663	0.59652	-1.06583	0.286882	-0.559718	0.575857	-0.790103	0.429745	-0.762084	0.446277	-1.41545	0.157398	-1.09995	0.271746	-0.670254	0.502926	-0.0752102	0.94007	-0.711775	0.47685	-0.719192	0.472271	-1.58453	0.113538	-1.88268	0.0604904	-2.34467	0.0195361	-0.760496	0.447416	-1.21023	0.226924	-0.0138385	0.988966
3	ENSBTAG00000000176	SP3	protein_coding	5.45748	6.69036e-08	5.93484	5.31255e-09	10.3614	4.86113e-23	-0.702524	0.482584	1.13135	0.258306	-0.96824	0.333269	0.0934638	0.925563	0.676628	0.498874	1.25303	0.21063	1.21887	0.22332	-0.984877	0.325038	1.66487	0.0964037	0.766635	0.443567	0.299221	0.764864	1.0483	0.294876	-0.0237595	0.981051	2.13149	0.0334089	0.192568	0.847355	4.84584	1.82445e-06	5.29528	1.97224e-07	3.39852	0.000746981	2.51986	0.0121398	1.45934	0.145279
58	ENSBTAG00000010896	NKX3-2	protein_coding	5.44581	7.12544e-08	-0.00362196	0.997111	-0.225843	0.82141	-1.57422	0.115884	7.45668	2.7203e-13	-1.61142	0.107553	-0.183224	0.854677	1.07967	0.280676	3.28935	0.00105644	3.66127	0.000270619	0.7399	0.459619	-0.879591	0.379394	-1.09854	0.272359	0.0918667	0.926831	0.617201	0.537311	-0.825864	0.409173	5.11902	4.00834e-07	-0.545506	0.585585	-1.09823	0.272784	1.38158	0.167877	4.09643	5.09989e-05	-0.728655	0.466651	-0.0845692	0.932647
88	ENSBTAG00000014915	ETV5	protein_coding	5.42029	8.17387e-08	0.629298	0.529425	-4.88906	1.3437e-06	-0.226655	0.820758	-2.73536	0.0063942	-3.23076	0.0012942	-0.789283	0.430224	0.0633903	0.949475	2.64199	0.0084334	0.978121	0.328365	-0.432013	0.66587	-0.630454	0.528611	-1.21061	0.226468	-0.652534	0.514279	-0.790114	0.429739	-1.58748	0.112872	1.76327	0.0783074	0.815324	0.415173	-3.66598	0.000280612	4.46486	1.0456e-05	-1.35729	0.175469	0.26752	0.789211	-1.64408	0.100967
84	ENSBTAG00000014598	BPTF	protein_coding	5.41365	8.47045e-08	0.573407	0.566612	7.94241	1.18738e-14	-0.702815	0.482403	1.14451	0.252814	-1.68617	0.0922215	-0.30113	0.763409	-0.47438	0.635382	0.506873	0.61241	0.716395	0.473995	-0.318675	0.750072	0.376143	0.706929	-0.566286	0.571387	-0.728561	0.466523	-1.50733	0.132196	-1.37025	0.171064	0.507985	0.61163	-4.12802	4.11447e-05	5.6904	2.49701e-08	4.29152	2.23221e-05	2.61175	0.00935394	3.17769	0.00160318	4.05992	5.93702e-05
105	ENSBTAG00000018131	ATF1	protein_coding	5.28849	1.64664e-07	3.52762	0.000455644	4.93307	1.08406e-06	-1.02187	0.307191	-0.513521	0.607754	-0.350904	0.725769	-0.354492	0.723081	-0.399044	0.689987	0.579004	0.56278	-0.100558	0.919931	-0.644884	0.519222	0.71228	0.476537	0.364879	0.715316	0.265842	0.790442	-0.494662	0.621	-0.143777	0.88572	0.233865	0.815161	0.459384	0.646105	2.41489	0.0162004	1.1793	0.238985	1.44542	0.149139	0.0784262	0.937529	-0.136523	0.891478
80	ENSBTAG00000014016	IKZF1	protein_coding	5.21427	2.42676e-07	3.65749	0.000280081	14.8912	3.57348e-42	-1.32433	0.185821	3.06648	0.00225206	-1.01468	0.310619	-0.362222	0.7173	-0.0563746	0.95506	0.941414	0.34683	1.83607	0.0667883	1.1249	0.261033	2.19274	0.0286666	-0.640582	0.522012	0.776781	0.43756	0.123272	0.901929	-1.0412	0.298157	0.422517	0.672782	-5.81037	9.58461e-09	6.92756	1.78253e-11	9.91558	7.48834e-21	7.54405	3.21032e-13	6.74935	5.40963e-11	5.06353	6.36627e-07
97	ENSBTAG00000016723	GFI1	protein_coding	4.8913	1.24155e-06	1.27055	0.204445	13.9216	8.64635e-38	-0.545321	0.585705	4.30991	1.87531e-05	-1.78579	0.0745797	-0.23811	0.811868	-0.217761	0.827681	2.13516	0.0331078	2.23307	0.0258716	2.02754	0.0429999	2.87252	0.00419989	-1.1111	0.266921	2.38566	0.0173238	-0.566448	0.571278	-0.948736	0.343095	3.01577	0.00265943	-5.36332	1.12154e-07	4.15374	4.02352e-05	9.95469	5.46922e-21	9.75231	2.91672e-20	7.82941	4.69947e-14	4.76793	2.63513e-06
145	ENSBTAG00000038428	RELB	protein_coding	4.88102	1.30583e-06	10.8316	7.73514e-25	11.3901	4.78786e-27	1.36101	0.173944	2.198	0.0282862	-1.03722	0.300004	-1.09695	0.273056	-0.116829	0.90703	1.26657	0.205745	0.99429	0.320438	1.13654	0.256133	0.35056	0.726028	0.112254	0.910656	0.848065	0.396703	0.548179	0.583751	0.286058	0.774921	2.75356	0.00605351	-4.01264	6.67197e-05	1.45037	0.14776	5.43249	9.71031e-08	5.36799	1.36616e-07	1.95681	0.0510852	4.42217	1.26968e-05
151	ENSBTAG00000046481	ZNF740	protein_coding	4.71853	2.86461e-06	-0.858455	0.391028	4.94265	1.03433e-06	-0.36356	0.716296	0.735015	0.462585	-0.581465	0.56112	0.314664	0.753114	0.625296	0.531988	0.257875	0.796582	0.162454	0.870997	0.13219	0.894873	0.472616	0.63664	0.146759	0.883366	-0.489173	0.624878	-0.228469	0.819351	-0.10309	0.917922	0.71729	0.473443	-4.46608	9.32906e-06	3.51421	0.000492962	4.21071	3.15205e-05	1.95213	0.0516341	3.63098	0.000320102	2.41145	0.016352
130	ENSBTAG00000021523	STAT3	protein_coding	4.71181	2.95776e-06	2.09945	0.036249	-0.524228	0.600338	0.65537	0.512443	0.752195	0.452195	2.06588	0.0392186	-0.193116	0.846926	1.38873	0.165373	0.645603	0.518756	0.498329	0.618415	0.395464	0.692626	-0.316096	0.752027	1.51579	0.13004	-0.591756	0.554212	1.06631	0.286667	1.52802	0.126977	3.32803	0.00092204	5.14682	3.47306e-07	1.50526	0.133069	0.646091	0.518593	0.318464	0.750302	-1.64117	0.10157	-3.38087	0.000795751
98	ENSBTAG00000016920	EOMES	protein_coding	4.65997	3.78076e-06	1.30993	0.190787	8.70229	4.0826e-17	-1.14494	0.252622	0.410428	0.681622	-2.05235	0.0405186	-0.672731	0.501349	-1.15606	0.248064	-0.692643	0.488772	0.949715	0.342598	0.846494	0.397578	0.596011	0.551368	-0.627249	0.530708	-0.0749611	0.940268	-0.371653	0.710268	-1.076	0.282314	-0.82579	0.409215	-3.96319	8.17858e-05	4.13147	4.41578e-05	12.9207	4.01326e-32	7.95628	1.92384e-14	3.48155	0.000555085	1.87938	0.06094
72	ENSBTAG00000012656	OVOL1	protein_coding	4.21061	2.87617e-05	0.721625	0.470842	-1.9345	0.0535814	-1.81887	0.0693545	4.80056	1.94797e-06	9.61962	1.27041e-20	3.98533	7.47357e-05	4.25926	2.34223e-05	2.0932	0.0367046	1.6378	0.10193	2.01154	0.0446663	3.09795	0.00202952	3.57519	0.000374948	1.74117	0.0821104	3.68201	0.000249926	4.94738	9.5067e-07	4.40048	1.25483e-05	-0.189505	0.849754	-1.62646	0.104661	-3.76429	0.000192244	-2.3377	0.0199051	-1.11549	0.265331	0.0100015	0.992025
56	ENSBTAG00000010407	GSC	protein_coding	4.2038	2.96198e-05	-0.631077	0.528262	-1.27685	0.202214	17.702	2.63293e-58	-0.353108	0.724117	-2.18667	0.0291068	-0.450152	0.652745	-1.07982	0.280606	-0.483191	0.629117	-0.736444	0.461717	-0.705643	0.480654	-1.46405	0.143645	-1.11728	0.264271	-0.604698	0.545583	0.0494098	0.960607	-0.946976	0.34399	-0.195408	0.845132	-0.888813	0.374418	-1.31987	0.187656	-1.50834	0.132262	-0.903008	0.367076	-0.930198	0.352845	0.0141652	0.988705
92	ENSBTAG00000015188	KLF6	protein_coding	4.135	3.97665e-05	5.34818	1.3224e-07	6.2249	9.78039e-10	2.97771	0.00300359	-0.211033	0.832925	-1.01443	0.310737	1.28511	0.199195	0.707713	0.479368	0.214761	0.830019	0.123758	0.901543	-0.293159	0.769491	-0.385822	0.69975	0.149489	0.881212	-1.2226	0.221909	0.0799619	0.936291	0.251599	0.801428	0.0936018	0.925453	-1.91361	0.0560899	1.50033	0.13434	2.13676	0.0332281	0.115397	0.908189	-0.511387	0.60937	2.82338	0.00499636
7	ENSBTAG00000001333	PPARG	protein_coding	4.0203	6.43775e-05	3.82171	0.000148221	1.26708	0.205681	7.21531	1.39182e-12	0.131059	0.895768	5.71531	1.63998e-08	1.52149	0.128607	3.51766	0.00046456	1.17601	0.240008	1.01563	0.31017	1.73201	0.0837284	1.61972	0.105759	3.04661	0.00240461	0.0429274	0.965772	3.08432	0.00212359	4.10247	4.58706e-05	2.29069	0.0222883	-0.970212	0.332286	-2.39404	0.0171369	4.74497	2.9145e-06	1.46284	0.144312	-0.568418	0.570079	1.94859	0.0520633
125	ENSBTAG00000020966	ALX3	protein_coding	3.98721	7.38191e-05	-0.450445	0.652573	-1.67637	0.0942534	6.7113	3.96242e-11	-2.81024	0.00509318	-1.81527	0.0699238	-1.43273	0.152398	-1.69375	0.0907747	-1.46484	0.143431	-1.71094	0.0875525	-1.68101	0.0932246	-2.06768	0.0390504	-1.73056	0.0839875	-1.58291	0.11391	-0.947282	0.343835	-1.56468	0.118126	-1.05526	0.291681	0.487561	0.626019	-0.351478	0.72542	-2.20209	0.0282336	-1.95932	0.0507835	-1.18693	0.235981	0.042464	0.966151
34	ENSBTAG00000007718	TGIF1	protein_coding	3.8962	0.000107009	3.17757	0.00157159	6.01642	3.32038e-09	1.69874	0.0898084	1.14998	0.250557	1.37397	0.169905	0.0778821	0.937945	1.17455	0.24059	1.34045	0.180551	1.39882	0.162328	1.10336	0.270263	1.44976	0.147591	0.23559	0.813822	0.432529	0.665495	0.815377	0.415145	1.28844	0.198033	3.09872	0.00202421	0.0891743	0.92897	2.09736	0.0366065	2.28708	0.0227166	1.89863	0.0583475	1.46079	0.144879	1.54471	0.123231
4	ENSBTAG00000000569	HES1	protein_coding	3.37849	0.000768885	-1.2954	0.195745	-2.54249	0.0112889	1.93618	0.053245	1.3167	0.188383	0.960946	0.336921	1.65139	0.0991246	0.931648	0.351852	1.07612	0.28226	0.528151	0.597568	0.879439	0.379477	1.13724	0.255841	0.594871	0.552129	0.870039	0.384589	0.873038	0.382954	1.28339	0.199795	1.19993	0.230589	1.78875	0.0741007	-4.5794	6.28605e-06	-0.878547	0.380178	-1.22462	0.221454	-0.0219977	0.982461	-1.56373	0.118695
55	ENSBTAG00000010069	EGR1	protein_coding	3.35915	0.000823848	5.68681	2.13926e-08	-2.9064	0.00380846	1.75636	0.0794602	-1.83531	0.0668977	-1.98752	0.0472665	-0.293563	0.769182	-0.77765	0.437048	-1.052	0.293176	-1.24106	0.215016	-1.19079	0.234157	-1.88578	0.0597543	-0.503227	0.614969	-1.84159	0.0659739	-1.08436	0.278594	-0.832631	0.405347	0.907388	0.364525	-2.22824	0.026191	-1.59732	0.111005	0.969389	0.332942	-1.09801	0.272873	0.641976	0.521267	1.42811	0.154063
20	ENSBTAG00000003650	NR4A2	protein_coding	3.30875	0.000984708	7.00822	7.35392e-12	1.51532	0.130286	0.0570935	0.954487	-1.72004	0.0858809	-3.40836	0.000692165	-1.33377	0.18273	-0.907611	0.364408	0.112359	0.910572	-0.473641	0.635909	-0.721328	0.470958	-1.37491	0.169616	-2.0367	0.0420694	-1.36198	0.17366	-1.08093	0.280113	-2.62402	0.00888625	0.398628	0.690293	-2.42912	0.0153938	-1.47303	0.141551	1.72703	0.0849401	-1.96302	0.0503503	-0.156784	0.875496	1.3601	0.174585
154	ENSBTAG00000048286	E2F6	protein_coding	2.86853	0.00424698	1.70941	0.0879594	4.37198	1.48147e-05	-0.869857	0.384674	-2.1913	0.0287694	-3.76828	0.000178661	-2.00633	0.0452196	-2.19511	0.0284953	-1.74462	0.0815074	-0.819904	0.412561	-1.30866	0.191097	-1.62152	0.105373	-1.59142	0.111984	-0.960456	0.33717	-2.68598	0.00740991	-2.01604	0.0441914	-2.05966	0.0398129	-1.33868	0.181124	1.17972	0.238833	-0.151716	0.879488	-0.573402	0.566701	-1.06949	0.28551	1.51224	0.131285
22	ENSBTAG00000004037	JUN	protein_coding	2.85697	0.00440285	7.34081	8.01989e-13	1.93051	0.0540752	2.80627	0.00514999	-1.28662	0.198667	-0.171001	0.864274	-0.195466	0.845087	-0.353129	0.724102	-0.789683	0.42999	-1.08337	0.279031	-0.312881	0.754468	-1.67085	0.095215	-0.0966475	0.923035	-1.34723	0.17836	-0.221515	0.824759	0.0741999	0.940873	0.000227784	0.999818	-4.37124	1.42901e-05	-2.63505	0.00874877	0.39732	0.691345	-2.14958	0.0321998	-1.55593	0.120539	2.97974	0.00306598
106	ENSBTAG00000018270	NFATC2	protein_coding	2.78732	0.00545751	2.83755	0.00471993	12.5221	1.03888e-31	0.609198	0.542589	2.70512	0.00699937	-1.438	0.150895	-0.957146	0.338837	-0.382517	0.702198	-0.97688	0.328979	1.5277	0.127057	1.36725	0.172003	1.45676	0.145649	-0.623445	0.533203	-0.0489105	0.961005	-0.187838	0.85106	-0.511411	0.609231	-0.386748	0.699065	-5.50828	5.14591e-08	4.82772	1.98818e-06	6.19902	1.42512e-09	5.3658	1.38171e-07	2.6565	0.00822057	5.73553	1.95491e-08
141	ENSBTAG00000031544	DDIT3	protein_coding	2.75534	0.00601433	9.23009	6.40355e-19	6.8669	1.83611e-11	0.777066	0.43738	-1.17725	0.239508	-1.9196	0.0553269	-0.323504	0.746414	-1.04218	0.297702	-1.05893	0.290012	-0.998838	0.318232	-0.30602	0.759684	-0.260944	0.794215	-1.5784	0.114942	0.314727	0.753066	-2.85046	0.00449909	-1.52553	0.127595	-0.664595	0.506537	1.445	0.148919	0.44429	0.65708	3.32706	0.000959524	1.16821	0.243431	0.345349	0.730018	-0.326701	0.74407
2	ENSBTAG00000000040	MAFG	protein_coding	2.71969	0.00669506	8.1263	3.12809e-15	4.3652	1.52649e-05	-0.638876	0.523111	-0.548999	0.583187	0.125982	0.899783	0.543472	0.586985	0.463109	0.643436	-0.0156315	0.987533	-0.178079	0.858714	-0.423535	0.67204	-1.11884	0.263608	-0.413805	0.679148	-1.70416	0.0888125	1.00789	0.313869	0.950951	0.341969	-0.894959	0.371127	-0.364037	0.715943	-0.702259	0.482938	1.25083	0.211734	-0.426304	0.67012	-1.16657	0.2441	1.22099	0.222831
107	ENSBTAG00000018787	GCM2	protein_coding	2.61736	0.00905098	5.2095	2.7139e-07	0.422259	0.673007	0.3418	0.732603	-1.38746	0.165759	0.12254	0.902508	0.109111	0.913147	0.123654	0.901626	0.0449368	0.964171	-0.446979	0.655034	-0.387152	0.698766	0.0762846	0.939215	0.0506392	0.959628	-0.191077	0.848523	1.07945	0.280771	0.381665	0.70283	0.353688	0.723683	-0.251368	0.801606	0.206887	0.836207	-0.755662	0.4503	0.160669	0.872437	-0.720502	0.471648	0.442057	0.658694
108	ENSBTAG00000018909	CREB5	protein_coding	2.57781	0.0101446	3.14898	0.00173055	-0.0970583	0.922717	3.87606	0.000116054	-0.138197	0.890126	-1.13915	0.255044	-0.192394	0.847492	0.00311865	0.997513	-1.38334	0.167019	-1.55351	0.12077	0.580332	0.561885	-0.564289	0.572745	0.467614	0.640212	-0.150446	0.880457	-1.02546	0.305513	-1.41479	0.15759	-1.33711	0.181635	1.42653	0.154174	-2.75039	0.00623037	-4.17592	3.65092e-05	-2.66719	0.00796586	-2.4205	0.0159563	0.318616	0.750189
81	ENSBTAG00000014199	TBX21	protein_coding	2.37054	0.0180296	1.44045	0.150329	20.6588	4.65567e-70	-0.512814	0.608242	1.21262	0.225699	-1.6847	0.0925066	-0.79072	0.429386	-0.812311	0.4169	0.508709	0.611123	0.841651	0.400282	1.0786	0.281153	1.08931	0.276406	-0.900269	0.368298	1.02783	0.304397	-0.572673	0.567057	-0.718282	0.472832	-0.243627	0.807593	-4.76035	2.36313e-06	7.88606	3.1813e-14	12.441	3.1283e-30	8.27336	2.05784e-15	2.48916	0.0132217	5.78982	1.45339e-08
114	ENSBTAG00000019645	TFDP1	protein_coding	2.29998	0.0217401	1.64615	0.100325	11.3614	6.23303e-27	-0.0260037	0.979262	1.53476	0.12531	1.75759	0.0792675	1.26358	0.206817	1.24256	0.21446	0.488681	0.625227	-0.0529798	0.957764	0.378553	0.705139	1.52477	0.127784	0.357362	0.720933	0.730501	0.465338	0.862232	0.388867	1.33947	0.180869	0.691313	0.489606	-2.19254	0.0286793	2.4803	0.0135494	1.22882	0.219865	3.00018	0.00287057	5.60784	3.89166e-08	4.22906	2.92861e-05
41	ENSBTAG00000008545	ATF3	protein_coding	2.18486	0.0292271	5.20472	2.78114e-07	-3.18103	0.00155309	0.935359	0.349923	-0.918345	0.358765	-1.83522	0.0669103	-0.720766	0.471303	0.11525	0.908281	-0.0177974	0.985806	-0.617149	0.537345	-0.329223	0.742089	-1.25082	0.211432	0.0546645	0.956422	-0.830145	0.406751	-0.76283	0.445832	-0.678175	0.497893	1.70889	0.0879296	-0.703216	0.482162	-1.98986	0.0473061	-1.238	0.216449	-1.12092	0.26301	-1.57996	0.114929	0.758853	0.4484
29	ENSBTAG00000005863	ATF7	protein_coding	1.95047	0.0515156	1.83907	0.066463	4.20546	3.0571e-05	0.497366	0.619086	0.484392	0.628264	0.734219	0.463069	0.899989	0.368448	0.774255	0.439051	0.430861	0.666707	0.638758	0.523197	-0.435988	0.662985	0.604693	0.545586	0.699684	0.484366	-1.61747	0.106245	0.296533	0.766915	0.395058	0.692925	0.393246	0.694262	-1.28723	0.198452	-0.0443392	0.964657	0.791938	0.42887	0.126029	0.899774	0.412805	0.679977	2.13166	0.0336606
112	ENSBTAG00000019312	TFCP2	protein_coding	1.86937	0.0619844	0.287174	0.774091	6.71373	4.87741e-11	-0.174197	0.861761	-0.611181	0.541285	-3.77912	0.000171212	-1.48364	0.138371	-2.23603	0.0256758	-1.07934	0.280824	-0.336613	0.736514	-0.902205	0.36727	-0.699593	0.484422	-0.959141	0.337831	-1.02224	0.307033	-2.86663	0.00427809	-2.46956	0.0137742	-1.72677	0.0846658	-5.29676	1.5944e-07	2.74343	0.00636145	3.65872	0.000287675	3.42191	0.000687296	2.11475	0.0350872	3.00688	0.00281077
132	ENSBTAG00000021574	TCF7L2	protein_coding	1.8343	0.0670309	-1.47751	0.140132	-5.32124	1.52142e-07	1.20838	0.227304	0.866398	0.386578	-1.44752	0.148214	-0.606047	0.544688	0.150154	0.880688	0.636822	0.524457	0.326724	0.743978	0.279923	0.779622	0.054839	0.956283	-0.804724	0.421262	-1.39846	0.162436	0.13064	0.896099	-0.680622	0.496344	-0.207835	0.83542	-0.0706352	0.943709	-5.02291	7.77043e-07	4.34338	1.78373e-05	-0.200493	0.841199	-3.01219	0.00276315	-2.63761	0.00868413
73	ENSBTAG00000013227	SNAI2	protein_coding	1.70721	0.0882228	-7.31997	9.23649e-13	-15.756	3.49679e-46	3.55093	0.000409352	0.253499	0.79996	2.54325	0.0112032	0.284072	0.776442	0.419945	0.674659	0.150207	0.880646	0.0439937	0.964922	-0.221065	0.825109	-0.292923	0.769671	0.388539	0.69774	-0.0962048	0.923387	1.11202	0.266524	2.02934	0.0428151	0.869549	0.384856	6.36282	3.6425e-10	-5.54086	5.55684e-08	-0.48802	0.625805	1.01362	0.311389	-1.0465	0.29598	-3.71897	0.000229443
19	ENSBTAG00000003514	HSF4	protein_coding	1.60011	0.110022	-0.210315	0.833502	-2.72375	0.00666664	2.56092	0.0106463	-0.460482	0.645318	-1.76711	0.0776597	-0.237402	0.812417	-1.17038	0.242262	-1.46327	0.143861	-0.530297	0.596081	-0.361763	0.717642	-1.74618	0.0812342	-1.19678	0.231811	0.233114	0.815744	-4.35735	1.52169e-05	-1.26816	0.205178	-2.10037	0.0360658	-2.51544	0.0121183	-3.11479	0.00197713	0.384595	0.700744	0.650294	0.515883	-1.31335	0.189838	-0.783953	0.433545
52	ENSBTAG00000009961	E4F1	protein_coding	1.4638	0.143695	4.08741	5.03726e-05	7.01011	7.24898e-12	2.10595	0.0355612	0.190507	0.848969	-1.27469	0.202855	0.201633	0.840264	-0.784064	0.433278	-0.741998	0.458347	-0.710455	0.477668	0.569707	0.569066	-0.65981	0.509601	-1.57482	0.115766	-0.0212335	0.983066	-4.52825	7.03243e-06	-1.11245	0.26634	-0.827174	0.408431	-3.73744	0.00020155	0.212644	0.831716	-0.750569	0.453357	1.01193	0.312196	3.1795	0.00159342	2.23007	0.0263126
42	ENSBTAG00000008649	ETV3	protein_coding	1.38469	0.166583	6.54928	1.3672e-10	4.70646	3.21848e-06	-0.523842	0.600553	1.27995	0.201001	1.04599	0.295939	1.29352	0.196273	1.79005	0.0738945	1.58918	0.11249	0.385096	0.700288	0.268164	0.788655	0.441169	0.659232	0.541286	0.588489	-2.16178	0.0309863	1.17825	0.239114	1.01483	0.31055	-0.242448	0.808507	-1.74566	0.0813217	0.656127	0.51213	2.08146	0.0380325	1.60628	0.109018	0.00948376	0.992438	1.17542	0.240545
117	ENSBTAG00000020053	ZEB1	protein_coding	1.27353	0.20325	2.64457	0.00842154	2.84119	0.0046669	0.158984	0.873727	-0.0785038	0.93745	-1.30379	0.192746	-0.438128	0.661434	-1.11114	0.266902	1.42138	0.155668	1.20494	0.228648	-0.237438	0.812389	-0.694086	0.487867	0.746665	0.455526	-0.594387	0.552452	-2.42044	0.0157649	-1.94746	0.0518936	0.632712	0.527135	-0.686347	0.492728	-0.0643574	0.948719	1.14753	0.251854	0.786282	0.432178	3.28898	0.00109711	1.60797	0.108652
54	ENSBTAG00000009979	HOXB2	protein_coding	1.21634	0.22426	-3.45746	0.000589029	-7.15316	2.82185e-12	5.57796	3.4684e-08	3.05895	0.0023087	0.981696	0.326599	0.383939	0.701144	0.31371	0.753838	0.539353	0.589821	0.645894	0.518568	1.16101	0.246049	-0.112638	0.910351	1.68533	0.0923874	0.922025	0.356845	-1.67006	0.095372	0.809862	0.418305	1.21639	0.22426	-0.534129	0.593427	-3.40303	0.000735649	0.513098	0.608168	0.865127	0.387498	-1.61895	0.106269	-1.74603	0.081595
134	ENSBTAG00000021884	CXXC1	protein_coding	1.04304	0.297287	2.39766	0.0168443	10.2417	1.37185e-22	1.0276	0.304492	0.855998	0.392301	1.17242	0.241438	0.413898	0.679081	0.898128	0.369438	-0.502629	0.61539	0.123873	0.901453	0.650466	0.515613	0.415243	0.678096	-0.654962	0.512716	0.463171	0.643392	0.920093	0.357853	0.87623	0.381217	-1.71175	0.0874021	-3.26201	0.00116161	1.40031	0.162218	1.59144	0.112307	2.58449	0.010113	3.77095	0.000187897	2.4434	0.0149932
8	ENSBTAG00000001509	ELK3	protein_coding	0.925266	0.355144	1.94074	0.0528189	5.99833	3.68586e-09	2.10509	0.0356365	1.62859	0.103864	-0.862541	0.388694	-0.0105175	0.991612	-0.198069	0.843051	0.579057	0.562744	0.776331	0.437826	-0.421122	0.6738	0.428917	0.668121	0.0467753	0.962706	-0.528331	0.597443	-0.414331	0.678763	-0.49372	0.621665	-0.213224	0.831216	-0.765793	0.444065	-0.0995685	0.920738	3.08301	0.00219224	2.85921	0.00447392	1.17496	0.240728	1.04483	0.296752
51	ENSBTAG00000009904	SPIC	protein_coding	0.728562	0.466511	5.39648	1.02568e-07	2.90687	0.00380288	-1.03481	0.301111	-0.502926	0.61518	-1.06835	0.285743	-0.234122	0.814961	-0.339488	0.734348	-0.248953	0.803473	-0.362639	0.716988	0.194265	0.846027	-0.297059	0.766513	-0.356369	0.721675	-0.303498	0.761604	-0.00986703	0.99213	-0.279851	0.779678	-1.36983	0.171196	-1.43085	0.152933	-0.290058	0.771926	25.6271	3.5553e-86	12.9546	3.39091e-32	4.81697	2.09192e-06	0.83177	0.406049
49	ENSBTAG00000009214	ETS2	protein_coding	0.686787	0.492442	4.90118	1.26744e-06	-6.46877	2.24236e-10	0.526344	0.598815	1.75538	0.0796455	0.443614	0.657463	-0.323018	0.746782	0.549305	0.582978	0.745988	0.455935	0.301257	0.763312	0.540857	0.588785	0.810105	0.418165	-0.641527	0.521398	-0.184377	0.853773	0.559013	0.576338	0.429823	0.667462	1.2301	0.219089	3.33923	0.000886045	-5.69602	2.42224e-08	-1.24426	0.214138	-1.87206	0.0619428	-1.64663	0.100441	-5.69276	2.46537e-08
21	ENSBTAG00000003971	E2F1	protein_coding	0.662437	0.507907	4.97054	9.02296e-07	8.4239	3.4108e-16	-0.405847	0.684978	3.63342	0.00030083	2.53054	0.0116134	1.94435	0.0522695	1.66991	0.0954008	-1.62905	0.10377	0.408806	0.682812	1.41986	0.156111	2.38028	0.0175763	1.75947	0.0789514	1.37005	0.171128	-0.137184	0.890926	1.29263	0.196582	1.30084	0.193756	-3.90256	0.000104666	1.83633	0.0670715	2.43559	0.0153068	3.43807	0.000648679	4.20665	3.22041e-05	3.75786	0.000197631
76	ENSBTAG00000013716	NR2C2	protein_coding	0.604923	0.545424	1.5558	0.120351	6.39217	3.57914e-10	-1.06546	0.287032	0.670543	0.50274	-1.07252	0.283868	-0.280371	0.779279	0.0903066	0.92807	0.58713	0.557313	0.884289	0.376856	-0.257044	0.797223	0.344571	0.730525	-0.448923	0.653631	-0.96869	0.333048	-1.39216	0.164332	-1.12544	0.260801	-0.799026	0.424556	-3.45632	0.000581727	3.37016	0.000826389	1.20999	0.227002	2.21198	0.0275439	4.03781	6.50028e-05	3.28587	0.00110898
90	ENSBTAG00000015015	HINFP	protein_coding	0.514754	0.606886	-0.183932	0.854137	10.7348	1.81849e-24	-0.112775	0.910241	0.365676	0.714721	0.403524	0.68669	0.264772	0.791266	0.237684	0.812198	-0.641695	0.52129	-0.162862	0.870676	-0.0302937	0.975842	-0.21561	0.829357	-0.820601	0.412163	0.200432	0.841203	0.744856	0.456618	0.250106	0.802581	-0.308699	0.757646	-2.70051	0.00709589	1.98416	0.0479404	3.4835	0.000550012	2.53964	0.0114822	4.37343	1.57239e-05	4.12428	4.54983e-05
66	ENSBTAG00000012063	E2F4	protein_coding	0.473267	0.636169	3.20122	0.00145038	11.4703	2.27941e-27	0.876927	0.380824	1.05955	0.289727	-0.54129	0.588485	0.267155	0.789432	-0.0218719	0.982557	0.358549	0.720044	0.249726	0.802875	0.526751	0.59854	0.285514	0.775338	-0.860021	0.390083	0.408709	0.682883	-0.05297	0.957772	-0.224372	0.822536	1.01186	0.311967	-2.26396	0.0238911	2.75784	0.00609283	2.38928	0.0173473	3.51238	0.000495848	3.28222	0.00112303	3.10745	0.00202566
147	ENSBTAG00000040082	HOXA10	protein_coding	0.435999	0.66297	-0.308855	0.757553	-1.41611	0.157329	1.71906	0.0860426	0.737131	0.461298	-2.32716	0.0202499	-1.26775	0.205325	-1.43225	0.152535	1.70422	0.0888006	1.71054	0.087626	1.4178	0.156711	-1.61851	0.106021	-1.53052	0.126356	-1.25882	0.20853	-1.01867	0.308725	-1.44545	0.148795	2.63364	0.00864071	-1.11162	0.266693	-1.29739	0.195266	-2.80087	0.00534568	-1.31807	0.18825	-1.21793	0.22399	-0.00755589	0.993975
35	ENSBTAG00000008063	PPARA	protein_coding	0.379426	0.704486	-4.85027	1.62229e-06	-12.8349	4.85176e-33	-0.13901	0.889482	-0.0342613	0.972679	-0.203304	0.838959	-0.520624	0.6028	0.909134	0.363604	1.09988	0.271775	-0.0718185	0.942768	0.0745337	0.940608	0.966266	0.334257	0.419304	0.675127	-0.516342	0.605785	0.956602	0.339111	0.440676	0.659589	0.82125	0.411794	0.989948	0.322552	-2.27549	0.02342	-2.7643	0.00597034	-1.76247	0.0787688	-2.82505	0.00497092	-4.28871	2.26968e-05
31	ENSBTAG00000006754	DBP	protein_coding	0.367873	0.713078	-8.76852	2.45671e-17	-6.89154	1.56648e-11	2.80118	0.00523092	-1.62564	0.10449	-1.08879	0.276633	-0.51658	0.605619	-0.341016	0.733197	-1.10889	0.267873	-0.981744	0.326578	-0.486224	0.626967	-1.75722	0.0793335	-0.35896	0.719737	-1.06701	0.286349	-0.254582	0.799124	-0.304679	0.760705	-1.46391	0.143684	-3.18462	0.00151572	-2.96395	0.00322406	-2.34364	0.0195891	-1.4829	0.138906	-1.07797	0.281713	0.0309138	0.975354
71	ENSBTAG00000012500	RARA	protein_coding	0.211704	0.832399	2.9718	0.00309482	12.0738	7.81664e-30	2.73067	0.00647824	0.707094	0.479751	-0.12325	0.901945	-0.569372	0.569293	0.64365	0.520021	0.161188	0.871994	0.0816197	0.934973	0.481439	0.63036	0.511195	0.609382	-0.657738	0.510931	-0.103633	0.917492	0.953172	0.340844	1.24047	0.215234	0.0708801	0.943514	-1.44628	0.148561	2.42163	0.0159075	2.00715	0.0454116	0.453311	0.650576	-1.41289	0.158488	1.46212	0.144517
62	ENSBTAG00000011384	TBX5	protein_coding	0.166573	0.867754	-0.0992034	0.921014	-0.794909	0.427021	3.28845	0.00105734	-2.68884	0.00734627	-2.46837	0.0138184	3.2574	0.00118078	-1.06639	0.286627	-0.47358	0.635953	-0.650926	0.515316	-0.629357	0.529329	-1.33546	0.182176	-1.09262	0.274951	-0.558668	0.576574	-0.100615	0.919886	-0.973365	0.330721	-2.403	0.0165296	-1.27916	0.201277	-1.43994	0.150689	-2.90183	0.00391655	-1.60778	0.108687	-1.45363	0.146854	-0.0104903	0.991635
138	ENSBTAG00000025405	BATF	protein_coding	0.116146	0.90757	7.12238	3.46864e-12	17.473	2.2999e-54	0.59154	0.554348	3.07581	0.00218378	0.506835	0.612435	-0.166512	0.867804	0.457501	0.647458	0.558715	0.576541	1.32292	0.18631	1.49937	0.134245	1.54769	0.122166	-0.630677	0.528466	1.58175	0.114176	0.525085	0.599697	-0.265354	0.790818	-0.104125	0.917101	-6.9287	9.88146e-12	4.51261	8.49456e-06	9.58517	1.03455e-19	7.92248	2.43276e-14	3.63537	0.000314887	6.14682	1.95974e-09
59	ENSBTAG00000011001	ERG	protein_coding	0.00465965	0.996283	-4.04026	6.12778e-05	-10.3686	4.56422e-23	4.76109	2.33705e-06	-1.50007	0.134062	-1.37716	0.168918	-1.24382	0.214	-0.887936	0.374891	-1.25616	0.209493	-0.405829	0.684997	-0.715395	0.474613	-1.77517	0.0763204	-1.30548	0.192173	-0.590529	0.555034	-1.88798	0.0594577	-0.413159	0.679621	-1.9105	0.0564919	3.27386	0.00111471	-5.18065	3.55746e-07	-2.15295	0.0319243	2.1041	0.0360057	-1.46608	0.143433	-4.85754	1.72572e-06
95	ENSBTAG00000015981	ETV1	protein_coding	-0.121673	0.903193	0.953474	0.340784	-8.65818	5.73453e-17	-0.981106	0.326877	0.549939	0.582543	-2.3266	0.02028	-1.10792	0.268293	-0.173245	0.862511	0.576723	0.564319	1.08002	0.280519	0.380981	0.703338	-0.46267	0.64375	-0.885949	0.375961	-0.502698	0.615341	-0.837404	0.402663	-1.40033	0.161873	-0.950255	0.342322	2.81017	0.00509406	-3.80479	0.000164774	4.76591	2.64225e-06	1.7346	0.0835981	-2.28943	0.0225895	-1.89481	0.0588589
38	ENSBTAG00000008280	HNF4G	protein_coding	-0.324364	0.745759	-5.30927	1.62051e-07	-9.13114	1.40792e-18	-1.4979	0.134605	8.24088	8.83329e-16	-1.45446	0.146281	-0.386785	0.699038	2.53537	0.0114574	3.29378	0.00104019	3.16936	0.00159688	2.63668	0.00856507	6.68078	4.97406e-11	-0.199458	0.841964	3.99357	7.22448e-05	-0.331951	0.740029	-0.652584	0.514247	4.66158	3.78141e-06	5.39043	9.70798e-08	-1.541	0.124131	-2.43367	0.0153869	-1.54418	0.123352	-0.503068	0.615201	-4.78534	2.42825e-06
5	ENSBTAG00000000602	RXRB	protein_coding	-0.353946	0.723485	1.3308	0.183825	11.8285	8.00614e-29	0.61001	0.542052	-0.333273	0.739031	0.566994	0.570905	0.379858	0.70417	-0.110332	0.912179	-0.376733	0.706491	-0.595776	0.551525	-0.19228	0.847581	-1.24184	0.214725	-0.515797	0.606165	-0.413141	0.679635	0.768733	0.442321	0.535414	0.59254	0.95063	0.342132	-4.21679	2.81387e-05	0.96782	0.333736	-0.0613537	0.951108	0.577532	0.563911	1.14248	0.253956	3.15083	0.00175404
101	ENSBTAG00000017542	PPARD	protein_coding	-0.360314	0.71872	8.20316	1.77673e-15	4.94851	1.00502e-06	0.977276	0.328767	1.04924	0.294443	6.50167	1.53952e-10	1.69977	0.0896365	2.78112	0.00556829	0.244835	0.806658	-0.555972	0.578414	0.490419	0.623997	-0.433851	0.664535	2.37375	0.0178872	-0.939992	0.347558	3.23465	0.00127739	3.33288	0.000906444	0.561026	0.574965	-1.27266	0.203576	-3.65023	0.000297783	0.739302	0.46016	-0.157897	0.874619	-0.0422182	0.966346	0.705975	0.480626
135	ENSBTAG00000024058	EGR4	protein_coding	-0.477607	0.633078	0.581669	0.561037	-0.587799	0.556917	-1.86801	0.062175	-1.52465	0.127812	-1.51736	0.12964	-0.501716	0.616031	-1.07675	0.281975	-0.530409	0.596003	-0.750351	0.453305	-0.723601	0.469562	-1.35058	0.177281	-1.10931	0.267693	-0.635933	0.525036	-0.0678622	0.945915	-0.961377	0.336707	-1.13204	0.258019	-0.420771	0.674055	-0.636502	0.524824	-1.50596	0.132872	-1.75984	0.0792154	-1.58983	0.112686	0.0389579	0.968944
75	ENSBTAG00000013352	NKX2-8	protein_coding	-0.482932	0.629294	0.11337	0.90978	-0.517237	0.605206	-4.11711	4.29014e-05	-3.16394	0.00162607	2.15878	0.031217	0.737203	0.461255	0.548634	0.583438	-0.715954	0.474268	-1.01898	0.308577	-0.982127	0.32639	-2.74139	0.00627995	-0.695053	0.487261	-0.861342	0.389356	-0.0786759	0.937314	2.4442	0.0147721	-0.871994	0.383521	2.11377	0.0348988	-1.49067	0.13686	-2.35087	0.0192182	-2.20702	0.0278915	-0.471334	0.637666	-0.165166	0.868899
45	ENSBTAG00000008898	GBX2	protein_coding	-0.760547	0.447181	0.259841	0.795087	-0.047303	0.962289	-1.62499	0.10461	-2.4447	0.0147508	-1.58846	0.112647	-0.0798047	0.936416	-0.977646	0.3286	-0.137437	0.890726	-0.57921	0.562641	-0.525481	0.599421	-1.64728	0.0999669	-1.04277	0.29743	-0.349393	0.726903	0.791629	0.428856	-0.74593	0.455969	-0.988457	0.323282	0.935465	0.349881	-0.72739	0.467425	-1.64304	0.101167	-1.27719	0.20229	-1.15748	0.247787	-0.0268552	0.978589
153	ENSBTAG00000047526	GSC2	protein_coding	-0.783631	0.433519	0.152302	0.879007	1.67021	0.0954661	4.46825	9.18312e-06	-1.62636	0.104338	20.5279	3.21569e-73	6.34393	4.10796e-10	5.8184	9.17904e-09	-0.145523	0.884342	-0.528413	0.597387	5.61509	2.87332e-08	-0.512603	0.608397	4.36088	1.4977e-05	-0.329228	0.742086	9.6157	1.34041e-20	11.2908	3.36053e-27	0.00521747	0.995839	3.4869	0.000520141	-0.662278	0.508185	-0.835811	0.403764	-1.05057	0.294102	-0.576711	0.564468	0.64619	0.518538
83	ENSBTAG00000014400	E2F2	protein_coding	-0.812886	0.416558	8.94753	6.06662e-18	16.2153	2.40631e-48	-0.945186	0.344888	4.35347	1.54687e-05	1.10346	0.270218	1.54635	0.122489	2.56786	0.0104469	2.00564	0.0452939	2.19451	0.0285391	2.19788	0.028297	2.56634	0.0104923	0.997371	0.318942	1.35913	0.174559	-0.132176	0.894885	0.603336	0.546488	2.06519	0.0392855	-3.53995	0.000427525	4.39095	1.45641e-05	5.34886	1.49811e-07	3.55554	0.000423283	6.93887	1.66007e-11	4.24573	2.72806e-05
137	ENSBTAG00000025246	ZIC2	protein_coding	-0.835919	0.403484	0.0386585	0.969177	-0.364065	0.715954	-1.38879	0.165334	-1.40278	0.161141	-1.10603	0.269107	-0.341814	0.732597	-1.65347	0.0987012	-0.371612	0.710299	-0.918714	0.358574	-0.897024	0.370026	-1.92379	0.0548013	-1.67968	0.0934824	-0.825941	0.40913	-0.365331	0.714979	-1.41674	0.15702	-1.49988	0.134113	-0.361591	0.71777	-0.44898	0.653696	-2.03127	0.0428933	-1.10437	0.270111	-1.49462	0.135824	0.0189569	0.984885
65	ENSBTAG00000012025	LMX1A	protein_coding	-0.887584	0.375067	-0.184105	0.854001	-0.543031	0.587336	11.2588	3.69341e-27	-0.771448	0.44071	-0.0948804	0.924438	1.52564	0.127568	-0.981572	0.326662	-0.638556	0.523329	-1.00079	0.317289	0.128656	0.897668	3.77417	0.000174662	-1.03536	0.30087	-0.812349	0.416878	0.12323	0.901961	-0.0419091	0.966584	1.18956	0.234637	-1.43952	0.150463	-1.86124	0.063464	-1.89101	0.0593512	-1.07743	0.281951	-0.780633	0.435493	-0.0217411	0.982666
149	ENSBTAG00000044044	CLOCK	protein_coding	-1.06201	0.288592	0.811598	0.417386	-0.207991	0.835316	0.681939	0.495501	-1.8086	0.0709563	-1.46281	0.143981	-0.746392	0.455691	-1.29496	0.195777	-0.780047	0.435637	-1.03802	0.299632	-1.00665	0.314466	-0.272481	0.785335	-0.676916	0.498691	-0.903819	0.366414	-0.237514	0.81233	-1.2518	0.211075	-1.95672	0.0507916	0.0431224	0.965617	2.1613	0.0312817	-0.849054	0.396363	0.989421	0.323068	-2.1362	0.0332867	1.4343	0.152291
32	ENSBTAG00000007592	RARG	protein_coding	-1.08441	0.278551	2.4375	0.0151162	10.0318	8.30043e-22	3.14062	0.00175624	-1.19648	0.231927	3.35917	0.000825484	2.39498	0.0168934	0.677834	0.498109	-0.238604	0.811485	-0.282325	0.777781	0.128484	0.897804	-1.45131	0.147158	1.13183	0.258109	-0.785911	0.432196	1.51883	0.129274	2.15733	0.0313324	1.04348	0.297099	-3.16034	0.0016459	-0.430823	0.666836	-1.16207	0.245904	-0.951667	0.341852	-0.661067	0.508961	2.42725	0.0156668
133	ENSBTAG00000021692	TBR1	protein_coding	-1.13793	0.255536	0.13168	0.895287	-0.0347757	0.972272	-1.29103	0.197116	-1.31988	0.187321	-1.12856	0.259482	-0.197195	0.843735	-0.401423	0.688236	-0.227547	0.820067	-0.460211	0.645513	-0.431914	0.665942	-0.754639	0.450729	-0.435964	0.663002	-0.339176	0.734583	0.261752	0.793592	-0.279373	0.780044	-1.44676	0.148428	-0.92554	0.355014	-0.463285	0.64342	-1.65263	0.0991958	-0.906484	0.365236	-0.718823	0.472682	0.277003	0.781925
14	ENSBTAG00000002341	ETS1	protein_coding	-1.17869	0.238919	0.987097	0.324045	14.024	3.01999e-38	0.679328	0.497153	1.84007	0.0661953	-1.43665	0.151277	-0.363391	0.716427	0.489658	0.624535	0.930174	0.352614	1.58502	0.11343	0.878373	0.380054	1.32015	0.187232	-0.286024	0.774947	-0.259587	0.795261	-0.456835	0.647937	-0.00372946	0.997025	0.102648	0.918273	-3.27413	0.00111367	6.74382	5.59747e-11	8.2028	3.29992e-15	6.73889	5.71759e-11	5.61354	3.77489e-08	4.27669	2.38984e-05
70	ENSBTAG00000012498	PAX5	protein_coding	-1.24198	0.214655	3.69192	0.000245575	19.7287	1.97838e-65	-1.20942	0.226906	2.99493	0.00284513	-1.18084	0.23808	-0.132582	0.894564	-0.0684359	0.945459	-0.145646	0.884244	1.21969	0.223008	0.238927	0.811235	-0.22048	0.825564	-0.0833061	0.933633	-0.193695	0.846473	0.0649648	0.948221	-0.015903	0.987316	-0.315663	0.752356	-2.82628	0.00484772	13.2088	3.62434e-33	9.92657	6.85595e-21	3.92039	0.000104333	-0.648149	0.517271	6.36469	5.51244e-10
74	ENSBTAG00000013279	FOXP3	protein_coding	-1.25137	0.211214	-3.9167	0.000101483	1.00794	0.313941	1.24899	0.212083	-0.484122	0.628455	-1.63737	0.102017	-1.9939	0.0465651	-2.22918	0.0261305	-2.02027	0.0437506	0.713339	0.475883	-0.620681	0.535019	1.26888	0.204922	-1.80756	0.07112	0.453227	0.650531	-1.59524	0.111126	-1.65218	0.0989625	-0.743668	0.457336	-0.0631652	0.949654	1.74824	0.0812121	-0.969684	0.332795	7.72667	9.34718e-14	2.20679	0.0279125	2.54154	0.0114238
40	ENSBTAG00000008520	NFIC	protein_coding	-1.25459	0.210042	-3.26984	0.00114585	-8.5318	1.50713e-16	1.31728	0.188172	-2.05565	0.0401987	-1.07551	0.28253	0.197517	0.843483	-0.717758	0.473155	-0.674918	0.49996	-1.11165	0.266687	-0.870501	0.384337	-1.75556	0.0796175	-0.779529	0.435941	-2.29504	0.0220371	0.128118	0.898094	-0.304996	0.760463	-1.93904	0.0529118	2.40337	0.0165117	-5.78756	1.47151e-08	-5.65692	2.95343e-08	-4.54973	7.17334e-06	-1.15797	0.247585	-2.90321	0.00390407
1	ENSBTAG00000000032	ABI3	protein_coding	-1.36618	0.172319	1.86837	0.0622607	8.94776	6.02644e-18	0.997323	0.31895	2.00402	0.0454655	-1.2289	0.219533	-0.43259	0.665451	-0.584895	0.558814	1.1344	0.25703	1.63452	0.102617	1.62195	0.105281	0.4886	0.625284	-1.39902	0.162266	1.27559	0.202541	-2.42533	0.0155563	-0.538198	0.590618	1.81767	0.0695575	-7.24334	1.19119e-12	0.204711	0.837905	12.086	7.50369e-29	6.16454	1.75828e-09	4.21306	3.13429e-05	3.3488	0.000890855
11	ENSBTAG00000002139	MIXL1	protein_coding	-1.36938	0.171317	0.222167	0.82427	2.75054	0.00615241	-2.30941	0.0212085	0.135782	0.892034	5.56549	3.76518e-08	2.32029	0.020623	5.02718	6.38428e-07	-0.244496	0.806921	3.82869	0.000140829	4.00764	6.81663e-05	4.53754	6.73707e-06	3.43173	0.000636323	0.269987	0.787253	8.2361	9.24372e-16	2.74199	0.00626867	2.28477	0.0226354	0.703724	0.481846	-0.618816	0.5364	-0.940995	0.34728	-1.8314	0.0678003	5.95653	5.7691e-09	-0.185859	0.852652
86	ENSBTAG00000014741	OTX2	protein_coding	-1.37932	0.168234	0.123212	0.901985	0.308195	0.758054	-1.38439	0.166677	-0.854664	0.393039	-0.446275	0.655541	-0.535605	0.592408	-1.43004	0.153168	-0.101104	0.919498	-0.829468	0.407133	-0.797853	0.425237	-1.82412	0.0685762	-1.46831	0.142487	-0.694238	0.487772	-0.0228317	0.981791	-1.29369	0.196214	-0.0430182	0.9657	-0.0764182	0.939109	0.085365	0.932015	-0.6197	0.535811	-1.34927	0.178029	-0.857753	0.391557	0.277284	0.781709
110	ENSBTAG00000019114	FOXB1	protein_coding	-1.47394	0.140943	0.287777	0.77363	4.39194	1.35606e-05	-1.30624	0.191895	-0.495657	0.620297	-0.391166	0.695797	-0.185968	0.852526	-0.983882	0.325526	-0.227906	0.819788	-0.549376	0.582929	-0.510279	0.610023	-1.47133	0.141667	-1.03132	0.302762	-0.382143	0.702476	0.448158	0.654183	-0.815264	0.415209	0.581262	0.561258	-1.96506	0.0498147	1.2929	0.196813	0.596253	0.551346	1.94388	0.0526252	2.5325	0.0117177	3.86511	0.000130081
118	ENSBTAG00000020355	KLF4	protein_coding	-1.50296	0.133295	4.23225	2.72599e-05	5.08381	5.13261e-07	4.29822	1.96362e-05	1.64948	0.0995129	5.33957	1.2721e-07	2.26145	0.0240492	3.47482	0.000543894	1.18573	0.236148	0.677394	0.498389	1.15398	0.248916	0.293043	0.769579	2.95449	0.00324087	-0.153556	0.878006	2.32023	0.0206263	3.44637	0.000603387	3.26297	0.001158	-3.5923	0.000351448	-2.63536	0.00874092	-1.24261	0.214744	-2.1857	0.0294289	-2.70587	0.00711244	2.08669	0.0375664
46	ENSBTAG00000008905	FIGLA	protein_coding	-1.5074	0.132155	1.68929	0.0917499	0.218236	0.827329	-0.284101	0.776417	-2.01701	0.0440886	0.0688162	0.945156	0.183779	0.854242	0.258794	0.795873	0.109924	0.912503	-0.456207	0.648388	-0.387353	0.698617	-0.600643	0.54828	0.174803	0.861287	-0.161697	0.871593	1.30052	0.193868	0.555709	0.578594	0.210871	0.833051	0.611068	0.541359	0.0804156	0.935948	-0.121311	0.903506	0.456988	0.647933	-1.07191	0.284424	-0.0369131	0.970573
44	ENSBTAG00000008854	RFX1	protein_coding	-1.55704	0.11991	4.34408	1.67598e-05	12.1285	4.63695e-30	1.19114	0.233999	0.594905	0.552106	-0.625287	0.531993	-0.354677	0.722943	-0.284384	0.776203	-0.177761	0.858964	-0.219342	0.82645	0.153651	0.877931	0.156461	0.875716	-1.43523	0.151685	-1.18754	0.235433	0.207005	0.836068	-0.576169	0.564693	-1.90636	0.0570275	-5.60897	2.96404e-08	1.3735	0.170388	0.966798	0.334234	1.30165	0.193801	4.56172	6.81015e-06	2.64426	0.00851827
109	ENSBTAG00000018917	EN2	protein_coding	-1.57533	0.115629	0.127017	0.898975	0.152466	0.878877	1.55274	0.120935	-1.56444	0.118181	-0.506396	0.612743	0.0197783	0.984226	-0.687105	0.492253	-0.0245538	0.980418	-0.364375	0.715692	-0.323046	0.746761	-1.20251	0.229589	-0.737341	0.461171	-0.187595	0.851251	0.690104	0.490367	-0.508859	0.611017	-0.218098	0.827418	-0.158503	0.874108	-0.2475	0.804652	-1.33893	0.18136	-1.5436	0.123491	-1.71704	0.0867673	-0.22333	0.823396
12	ENSBTAG00000002261	LBX1	protein_coding	-1.59083	0.112095	0.0930916	0.925866	-0.618353	0.536607	-1.28946	0.197659	-1.83719	0.0666197	-1.12319	0.261756	-0.541197	0.58855	-0.523459	0.600827	-0.566696	0.571109	-0.762154	0.446235	-0.738382	0.460539	-0.730422	0.465386	-0.552529	0.580769	-0.660474	0.509175	-0.15564	0.876363	-0.420941	0.673932	-1.09619	0.273388	-0.577437	0.563836	-0.648056	0.517331	-1.93373	0.0538563	-1.53457	0.125696	-1.62056	0.105923	-0.0117218	0.990654
124	ENSBTAG00000020919	EVX1	protein_coding	-1.71297	0.0871567	0.922561	0.356655	0.287936	0.773508	0.45764	0.647352	-0.884333	0.37683	-0.039827	0.968243	-0.409469	0.682326	-0.427168	0.669393	1.94858	0.0517608	2.4171	0.0159093	-0.89415	0.371561	-1.1567	0.247804	-0.498616	0.618213	-0.702651	0.482516	0.538231	0.590595	-0.175215	0.860963	7.46589	2.55817e-13	0.1074	0.914503	-0.100962	0.919632	-1.14248	0.253942	-0.989551	0.323004	-0.832512	0.405631	-0.028668	0.977144
33	ENSBTAG00000007629	THAP1	protein_coding	-1.787	0.0743668	2.38152	0.0175926	7.2237	1.76224e-12	-0.892949	0.372189	1.22957	0.219283	-0.505062	0.613679	0.566864	0.570996	0.382514	0.702201	-1.08337	0.279033	0.387272	0.698677	-0.988001	0.323507	0.212836	0.831519	0.509396	0.610641	0.941609	0.34673	1.25212	0.21096	-1.23159	0.21853	-1.1191	0.263494	0.0344654	0.972516	0.651465	0.515131	1.60973	0.108251	1.84816	0.0653317	1.71598	0.0869617	0.996888	0.319439
102	ENSBTAG00000017599	NR2F1	protein_coding	-1.84247	0.0658255	-3.94476	9.06043e-05	-9.74927	9.00407e-21	2.01797	0.0439722	-0.352914	0.724263	-1.3274	0.184824	0.467359	0.640394	-0.797983	0.425161	-0.84492	0.398455	-0.934513	0.350374	-1.3039	0.192714	-1.19339	0.233136	-0.425582	0.670548	-0.242127	0.808755	-1.91309	0.0561598	-0.740658	0.459158	-0.70465	0.481271	-0.389189	0.697258	-4.56585	6.68399e-06	-1.0163	0.310108	1.49023	0.136967	-1.90628	0.057351	-2.74155	0.00639716
111	ENSBTAG00000019192	LHX8	protein_coding	-1.84336	0.0656952	0.18296	0.854899	0.160416	0.872614	5.76453	1.2239e-08	-2.23031	0.0260531	-0.599759	0.548867	-0.45655	0.648141	-0.250191	0.802516	-0.512529	0.608449	-0.941622	0.346723	-0.889435	0.374086	-0.90172	0.367527	-0.313989	0.753627	-0.718401	0.472759	0.389871	0.696755	-0.0252102	0.979895	-0.303598	0.761527	-0.179792	0.857369	-0.334902	0.73788	-1.40396	0.161114	1.17229	0.241791	-1.19764	0.231785	-0.0272887	0.978243
50	ENSBTAG00000009215	NR1I3	protein_coding	-1.87651	0.060998	-8.5532	1.28582e-16	-12.587	5.52041e-32	-1.93657	0.0531965	0.398683	0.690253	-0.482107	0.629886	-0.234109	0.814972	-0.425707	0.670457	-0.251605	0.801423	-0.385717	0.699828	-0.369406	0.711941	3.38572	0.00075105	-0.0148393	0.988165	2.36924	0.0181056	0.030438	0.975727	0.208009	0.835284	-1.69506	0.0905248	3.72242	0.000213671	-1.42278	0.155601	-2.78658	0.00558238	-1.30813	0.191595	-1.48677	0.137885	-4.55522	7.01302e-06
136	ENSBTAG00000024534	POU2F1	protein_coding	-1.87935	0.0606088	2.98015	0.00301304	10.0908	5.01709e-22	-0.360584	0.718518	1.48627	0.137673	-0.964677	0.33505	0.0409812	0.967323	-1.30405	0.192661	-0.812778	0.416633	-0.0495104	0.960527	-0.132656	0.894505	-0.394782	0.693128	-0.748516	0.45441	-0.671695	0.502008	-0.372953	0.709301	-0.673956	0.50057	-0.104795	0.91657	-1.32083	0.187003	6.80931	3.7326e-11	5.39398	1.18643e-07	4.61181	5.41232e-06	2.43323	0.0154144	4.58039	6.25795e-06
94	ENSBTAG00000015817	ELK1	protein_coding	-1.97115	0.0490964	3.3633	0.000825739	3.33045	0.000927208	-0.630619	0.528494	-1.20168	0.229908	-0.260078	0.794882	0.315932	0.752152	0.354967	0.722725	0.710577	0.477592	0.197907	0.843178	0.23023	0.817983	0.918854	0.3585	0.145165	0.884624	-0.743803	0.457255	0.453959	0.650005	0.767582	0.443004	0.265733	0.790526	5.20598	2.56038e-07	6.46272	3.08098e-10	-0.617129	0.537503	0.303806	0.761437	-0.182881	0.854987	1.01025	0.313004
79	ENSBTAG00000013994	BSX	protein_coding	-2.09459	0.036563	0.837979	0.402419	5.3049	1.6567e-07	-0.526969	0.598381	-1.92655	0.054454	-0.227273	0.82028	0.0892428	0.928915	0.0684885	0.945417	0.0277104	0.977901	-0.443958	0.657215	-0.386593	0.699179	-0.647581	0.517476	-0.00153076	0.998779	-0.198589	0.842644	1.01965	0.308262	0.315887	0.752186	-0.0198109	0.9842	-1.59371	0.111467	6.5028	2.42409e-10	2.75954	0.00605641	3.29066	0.00109004	-2.03983	0.0420419	3.19387	0.00151816
48	ENSBTAG00000009059	PITX2	protein_coding	-2.19376	0.0285778	0.0584335	0.953425	-0.901744	0.367601	0.522899	0.601208	1.74121	0.0821009	1.14147	0.254077	0.516657	0.605565	-0.413943	0.679048	-1.54273	0.123365	0.0257333	0.979478	2.56963	0.0103945	-0.270403	0.786933	-0.632283	0.527416	1.15925	0.246766	0.27973	0.779771	0.0303681	0.975782	1.60307	0.109385	0.676429	0.498999	-1.29234	0.197008	-2.82275	0.00500097	-1.74643	0.0815192	-1.39024	0.165251	0.0279241	0.977737
103	ENSBTAG00000017729	NR2C1	protein_coding	-2.29633	0.0219492	1.58252	0.114125	6.27133	7.41507e-10	0.0235092	0.981251	0.150612	0.880327	-0.68844	0.491411	0.0693894	0.9447	0.0842851	0.932855	0.403891	0.686421	1.28434	0.199465	-0.712073	0.476666	1.01135	0.312213	0.79088	0.429292	0.615944	0.538139	-2.30682	0.0213673	0.0582355	0.953578	-0.540902	0.588753	1.16791	0.243255	4.36773	1.61201e-05	3.87539	0.000124518	4.08346	5.3808e-05	1.39169	0.16481	0.874572	0.382346
82	ENSBTAG00000014278	TBX2	protein_coding	-2.29734	0.0218908	-4.80715	1.99612e-06	-9.71891	1.1602e-20	3.8246	0.00014257	1.82695	0.0681462	1.40713	0.159846	0.218736	0.826922	1.12333	0.261699	0.303586	0.761537	-0.167742	0.866837	0.882442	0.377852	0.634971	0.525663	-0.881923	0.378133	-0.182263	0.855431	0.27309	0.784867	0.410637	0.681469	0.454465	0.64964	-2.05416	0.0403422	-6.64651	1.01649e-10	-2.19905	0.0284503	-4.07392	5.5967e-05	-2.61668	0.00922507	-2.24547	0.025299
93	ENSBTAG00000015702	PITX3	protein_coding	-2.30616	0.0213903	0.991012	0.322131	-0.141392	0.887614	-1.53913	0.12422	-1.62764	0.104066	0.48095	0.630707	-1.02976	0.303491	-0.0798999	0.936341	-1.05797	0.290447	-1.27422	0.203026	-1.24792	0.212495	-1.35568	0.175654	-0.929311	0.35306	-1.16172	0.245759	-0.603205	0.546575	-0.276765	0.782045	-1.25616	0.209492	1.40633	0.160084	-0.885699	0.376327	-1.86399	0.0630611	-1.51868	0.129648	-1.05778	0.290811	0.164287	0.86959
126	ENSBTAG00000021185	CRX	protein_coding	-2.31687	0.0207963	0.446508	0.655412	0.543421	0.587068	-0.209593	0.834046	-2.74282	0.0062523	0.500307	0.617021	0.144128	0.885442	0.238298	0.811722	0.0263746	0.978966	-0.876247	0.381208	-0.76647	0.443665	-1.13189	0.258084	0.104443	0.916849	-0.40669	0.684365	1.92462	0.0546972	0.711503	0.477018	0.162528	0.870938	0.810311	0.418046	0.527375	0.598234	-0.916728	0.359842	-1.27897	0.201663	-1.81253	0.0706747	-0.0624276	0.950254
37	ENSBTAG00000008148	GCM1	protein_coding	-2.56643	0.0104803	0.312953	0.75444	0.143479	0.885966	-0.700192	0.484038	-2.72918	0.00651382	-0.340672	0.733456	0.0466692	0.962791	0.185963	0.85253	-0.0362694	0.971078	-0.672024	0.501799	-0.594702	0.552242	-0.779169	0.436153	0.0916519	0.927002	-0.341295	0.732988	1.30075	0.19379	0.519332	0.603699	-1.399	0.162272	-0.131647	0.895303	-0.0191748	0.984712	-1.96967	0.0495711	-1.22574	0.221032	-1.02833	0.304433	0.0974874	0.92239
127	ENSBTAG00000021397	NKX2-3	protein_coding	-2.73751	0.00634649	-0.309103	0.757364	-0.637831	0.523858	-2.8102	0.00508816	14.7998	3.75678e-43	10.2806	3.86249e-23	-0.276392	0.782332	4.88081	1.31971e-06	5.81957	9.12379e-09	5.97502	3.72623e-09	6.85578	1.60489e-11	8.34732	3.94699e-16	4.06849	5.29113e-05	6.33426	4.35859e-10	3.94623	8.77198e-05	6.6184	7.40371e-11	10.3014	3.25222e-23	0.179402	0.857676	-1.38292	0.167482	11.2666	9.76909e-26	6.41374	4.09254e-10	-0.427373	0.669344	-0.252217	0.801007
143	ENSBTAG00000037457	MBD2	protein_coding	-2.82313	0.00488964	4.66725	3.86988e-06	9.49302	7.51775e-20	0.832815	0.405231	2.34794	0.0191638	4.75074	2.4744e-06	3.19228	0.00147715	2.57296	0.0102957	0.777264	0.437276	1.48243	0.138693	1.13285	0.25768	1.95528	0.0509622	2.93522	0.00344643	0.866243	0.386665	2.97735	0.00301183	3.8784	0.000115434	1.45124	0.147177	-5.57385	3.59634e-08	3.34819	0.00089278	3.78023	0.000180746	3.73003	0.000219715	-0.0328206	0.973835	2.99155	0.0029524
113	ENSBTAG00000019557	NR1I2	protein_coding	-2.86381	0.00430998	-7.54502	1.97721e-13	-11.0213	1.39073e-25	-1.65994	0.0973705	6.05162	2.37233e-09	-1.34272	0.179812	-0.279504	0.779944	0.614124	0.53934	2.49868	0.0127028	3.10424	0.00198755	3.38276	0.00075912	5.52379	4.73913e-08	-0.163928	0.869837	3.54747	0.000415923	0.0174828	0.986057	-0.259057	0.79567	3.8703	0.000119233	4.83396	1.65647e-06	-0.951209	0.342089	-2.78627	0.00558769	-1.24176	0.215069	-0.563595	0.573355	-4.66891	4.17509e-06
24	ENSBTAG00000004602	PITX1	protein_coding	-2.91719	0.00364411	-0.00139933	0.998884	-0.904526	0.366126	-0.17692	0.859622	2.76608	0.00582792	14.2608	1.49258e-40	5.32368	1.38668e-07	4.94388	9.67327e-07	1.51492	0.130263	1.37876	0.168425	2.67407	0.00767533	2.62403	0.00888601	6.3517	3.91343e-10	0.852913	0.39401	4.84519	1.57089e-06	6.85333	1.62895e-11	3.48308	0.000527631	5.31357	1.45937e-07	-1.54626	0.122856	-2.87347	0.004278	-2.02766	0.0432713	-1.34532	0.179306	-0.00704073	0.994386
104	ENSBTAG00000017851	RXRA	protein_coding	-3.2661	0.0011431	1.29742	0.195051	-3.48805	0.000526841	3.49158	0.000510057	-0.931911	0.351714	1.31826	0.187862	1.09812	0.272546	0.864026	0.38788	0.531133	0.595502	-0.698379	0.485181	0.600537	0.54835	0.409705	0.682152	-0.0572224	0.954385	-1.10584	0.26919	1.11529	0.265122	1.30698	0.191665	-4.35853	1.51311e-05	-4.03111	6.17997e-05	-2.51531	0.0122948	-0.620395	0.535354	-2.04869	0.041158	-2.36066	0.0187352	-2.30117	0.02191
77	ENSBTAG00000013718	GC	protein_coding	-3.50743	0.000481111	-8.91214	8.01129e-18	-11.7635	1.47762e-28	-0.878889	0.37976	-1.67084	0.095214	-0.933449	0.35092	-0.34336	0.731435	-0.210828	0.833085	-0.353858	0.723556	-0.434331	0.664187	-0.424544	0.671305	-0.333007	0.739233	-0.222783	0.823772	-0.392468	0.694837	0.118231	0.90592	-0.168618	0.866148	-1.50135	0.133732	5.00328	7.18672e-07	-1.40402	0.161111	-2.10946	0.0355305	-1.0374	0.300189	-1.14044	0.254807	-5.40278	1.14566e-07
57	ENSBTAG00000010605	VAX2	protein_coding	-3.51867	0.000461518	0.126427	0.899442	-0.135585	0.892201	6.94214	8.76501e-12	-3.40164	0.000709157	0.282119	0.777938	-0.888184	0.374759	-1.03667	0.300262	-0.951285	0.341801	-1.43498	0.151757	-1.37615	0.169232	-1.77138	0.0769487	-1.10882	0.267903	-1.18335	0.237086	0.0659385	0.947446	-0.266685	0.789793	-1.24736	0.212698	9.18012	5.11658e-19	-0.810893	0.417923	-1.66017	0.0976708	-1.46146	0.144691	-0.96977	0.332764	-0.0295287	0.976458
146	ENSBTAG00000039916	SMAD2	protein_coding	-3.75335	0.000188835	4.48446	8.96405e-06	9.26069	4.97733e-19	-0.335033	0.7377	0.149099	0.88152	0.029908	0.976149	0.217601	0.827806	-0.303355	0.761713	-1.16748	0.24343	0.343814	0.731093	0.0115802	0.990764	0.720653	0.471373	1.245	0.213565	-0.411979	0.680486	1.50626	0.13247	0.509612	0.61049	2.83499	0.00471956	2.87954	0.004108	3.55932	0.000417794	2.78969	0.00553005	0.221139	0.825099	-1.08019	0.280726	1.75521	0.08001
30	ENSBTAG00000006631	GLI1	protein_coding	-4.00948	6.73324e-05	0.0211817	0.983109	5.67195	2.31968e-08	2.05149	0.0405878	1.67917	0.0935799	-0.332286	0.739776	-0.370441	0.71117	1.20928	0.226977	0.0519099	0.958616	0.388157	0.698023	0.507455	0.612002	1.25664	0.209317	-1.00823	0.313706	0.392673	0.694686	-1.46904	0.14229	-0.218616	0.827015	0.0760326	0.939416	-1.47696	0.140149	2.47881	0.0136053	2.99205	0.00294411	2.73883	0.00644726	2.59406	0.00984336	0.039439	0.968561
67	ENSBTAG00000012116	HNF4A	protein_coding	-4.10137	4.58544e-05	-6.60856	9.45708e-11	-9.25498	5.21205e-19	0.30309	0.76191	5.91513	5.2598e-09	-1.61961	0.105781	-0.273337	0.784678	2.12853	0.0336545	3.24729	0.00122283	2.90055	0.00384641	3.07624	0.00218114	5.34762	1.2212e-07	-0.277005	0.781861	2.88601	0.00402643	-0.0465338	0.962899	-0.199614	0.841843	3.10928	0.00195423	5.02865	6.32807e-07	-1.28194	0.200628	-2.78586	0.0055945	-1.01178	0.312269	-0.803485	0.422185	-3.77681	0.000183683
89	ENSBTAG00000014977	ALX1	protein_coding	-4.25991	2.32222e-05	0.118971	0.905343	-0.791877	0.428785	7.21695	1.37629e-12	-2.62591	0.00883674	-1.91093	0.056435	-0.996973	0.319136	-1.26559	0.206096	-1.02965	0.303545	-1.28012	0.200945	-1.24965	0.21186	-1.64599	0.100232	-1.3029	0.193054	-1.14982	0.250626	-0.502904	0.615196	-1.13422	0.257106	-1.62598	0.104419	-0.58127	0.561251	-0.865683	0.387197	-2.63166	0.00882791	-2.19257	0.0289252	-1.95009	0.0518834	-0.0150213	0.988023
148	ENSBTAG00000040605	FOXL1	protein_coding	-4.32317	1.75926e-05	-0.479388	0.63186	-1.45293	0.146832	2.3536	0.0188658	10.2993	3.28272e-23	4.0864	4.90486e-05	-0.975689	0.329569	2.60064	0.00950877	4.02607	6.31582e-05	3.65435	0.00027788	3.71665	0.000218637	4.86708	1.41137e-06	-0.259945	0.794986	2.00728	0.045119	-0.47467	0.635176	0.542452	0.587686	4.35706	1.52303e-05	-1.17783	0.239276	-2.91741	0.00373422	-3.62322	0.000328731	-0.519866	0.60345	-1.42276	0.155608	-0.428848	0.668271
152	ENSBTAG00000046587	CST6	protein_coding	-4.35038	1.55951e-05	-1.85226	0.0645435	-9.2809	4.22834e-19	0.100646	0.91986	-0.668017	0.50435	3.44085	0.000615414	-0.683446	0.49456	0.419509	0.674977	0.225868	0.821373	-0.326243	0.744342	-0.442374	0.658361	-1.24195	0.214688	0.807664	0.419569	-0.619541	0.535769	0.829435	0.407152	1.11582	0.264895	1.73513	0.0831736	2.39883	0.0167165	-5.74208	1.8865e-08	-6.12225	2.21828e-09	-3.43301	0.000660559	-0.436886	0.662436	-2.13809	0.0331324
60	ENSBTAG00000011080	TLX1	protein_coding	-4.36013	1.49331e-05	-0.138405	0.889973	-0.692771	0.488756	-0.227829	0.819845	-1.97324	0.0488741	-1.87097	0.0617788	-0.648988	0.516567	-0.524462	0.600129	-0.680184	0.496622	-0.919314	0.35826	-0.890231	0.37366	-0.887597	0.375074	-0.560058	0.575626	-0.794915	0.426943	-0.177284	0.859339	-0.399057	0.689977	-0.846496	0.397575	-1.45043	0.147402	-1.13518	0.256999	17.7737	2.0465e-52	1.08773	0.277381	-0.990423	0.322583	-0.0200782	0.983991
142	ENSBTAG00000034402	ACE2	protein_coding	-4.69313	3.23214e-06	-6.21184	1.05826e-09	-9.72575	1.09579e-20	0.484667	0.628063	0.419073	0.675296	-0.564941	0.572301	1.08347	0.278986	-0.170891	0.86436	-0.758097	0.448658	-0.252727	0.800556	0.0657481	0.947598	1.21899	0.223273	-0.415339	0.678025	0.957488	0.338664	0.1798	0.857363	-0.486925	0.626469	-0.883869	0.377081	2.95217	0.00326439	0.0223459	0.982184	-0.933784	0.350983	-0.492971	0.622309	-1.43863	0.15106	-2.38516	0.0175499
61	ENSBTAG00000011246	FOXP2	protein_coding	-4.7551	2.40522e-06	-0.197427	0.843569	-2.2418	0.0253857	-1.02444	0.305977	1.05048	0.293873	2.42043	0.0157635	1.45961	0.144862	0.596488	0.551049	1.05033	0.293944	1.02403	0.30619	-0.865055	0.387316	-1.23422	0.217551	1.87337	0.0614486	-0.760579	0.447175	1.02064	0.30779	1.08828	0.27686	3.71489	0.000220086	4.33499	1.67849e-05	-2.21097	0.0276188	-1.55828	0.119964	-2.54503	0.0113093	-1.80538	0.071788	0.00932744	0.992563
13	ENSBTAG00000002295	ATF2	protein_coding	-4.8738	1.35282e-06	2.28455	0.022733	5.15538	3.57504e-07	-1.62516	0.104574	0.2787	0.78056	-1.91511	0.055898	-0.927493	0.354002	0.649711	0.5161	0.981562	0.326668	1.24064	0.215171	-0.547997	0.583875	1.25271	0.210746	-0.240213	0.810238	-0.371336	0.710504	1.28091	0.200665	-0.50625	0.612847	1.36893	0.171475	0.474304	0.635435	4.19339	3.40601e-05	3.61671	0.000336842	2.94001	0.00347638	2.54677	0.011257	1.5222	0.12877
115	ENSBTAG00000019704	HLTF	protein_coding	-4.92557	1.04858e-06	1.30645	0.191964	6.02044	3.24401e-09	-2.32707	0.0202437	1.25221	0.210926	-1.68781	0.0919066	-1.10328	0.270297	-0.310206	0.7565	-0.226521	0.820865	0.711764	0.476857	-0.517028	0.605306	1.22121	0.222434	0.384677	0.700598	0.105379	0.916107	1.09949	0.271949	-0.759691	0.447704	-0.119995	0.904523	2.45177	0.0144665	4.89422	1.44852e-06	4.97828	9.58187e-07	3.23161	0.00133499	2.15012	0.0321618	0.838911	0.402034
39	ENSBTAG00000008501	FOXD3	protein_coding	-4.93464	1.00252e-06	0.117413	0.906577	-0.484464	0.628256	0.59133	0.554489	3.17811	0.00154973	-1.10581	0.2692	-0.023552	0.981217	-0.0933973	0.925616	-0.599656	0.548937	1.19668	0.231851	0.628875	0.529644	-0.265523	0.790688	0.713169	0.475988	1.63624	0.102257	-0.0723648	0.942333	-0.117498	0.9065	2.02189	0.0435811	-1.59414	0.11137	-2.22388	0.0267304	-0.215578	0.829427	-1.73054	0.0843216	-1.34661	0.178891	-0.0706552	0.943709
16	ENSBTAG00000003027	EMX2	protein_coding	-5.10916	4.16917e-07	-0.38458	0.700703	-1.87671	0.0611044	4.91055	1.1293e-06	-2.3751	0.0178215	-0.765599	0.444181	-0.550555	0.582121	-0.534416	0.593229	-1.051	0.293635	-0.461459	0.644619	-0.74107	0.458909	-1.37798	0.168666	-1.94294	0.0524392	-1.22499	0.221007	-1.56697	0.117591	0.666843	0.5051	-1.11627	0.264702	-1.60948	0.107976	-2.16712	0.030832	-4.10953	4.81863e-05	-1.41358	0.158278	-1.96627	0.0499783	-0.00779883	0.993781
116	ENSBTAG00000019788	TEAD4	protein_coding	-5.13969	3.56615e-07	-1.54047	0.12404	-6.91679	1.33053e-11	-0.0044957	0.996414	-1.57367	0.11603	0.644021	0.519779	-0.266276	0.790108	1.10936	0.267672	-2.1388	0.0328107	-0.628558	0.529851	-0.654301	0.513141	-1.79215	0.0735568	0.44892	0.653634	-1.24267	0.214422	0.362189	0.717325	0.554238	0.579599	-1.21943	0.223106	3.11782	0.0018989	-4.2963	2.19684e-05	-4.08482	5.33802e-05	-1.43684	0.151562	-1.50497	0.133143	-1.78771	0.0746007
47	ENSBTAG00000008926	FUBP1	protein_coding	-5.27603	1.75801e-07	4.14481	3.95779e-05	7.62119	1.16077e-13	-2.45606	0.0142868	1.43969	0.150415	-0.837208	0.40277	0.295025	0.768065	-0.532649	0.594452	0.271636	0.785985	0.927756	0.353866	0.227225	0.820318	2.08569	0.0373815	-0.63745	0.524048	0.72332	0.469734	0.0858348	0.931623	-0.769415	0.441916	0.736806	0.461496	-0.244206	0.807145	4.46381	1.05606e-05	4.36381	1.63185e-05	3.21063	0.00143367	3.33565	0.000932839	1.55182	0.121518
63	ENSBTAG00000011518	RARB	protein_coding	-5.74951	1.33239e-08	-2.74709	0.00621685	-0.989573	0.322833	1.16694	0.243627	-0.25426	0.799372	-0.681369	0.49587	0.834898	0.404071	-0.806596	0.420184	0.41946	0.675014	0.617118	0.537366	0.45518	0.649126	-1.07756	0.281613	-0.560501	0.575324	-1.1521	0.24969	0.4093	0.682449	-0.822848	0.410885	-4.32116	1.78534e-05	0.423233	0.67226	-1.4	0.16231	-3.69385	0.000251831	2.63975	0.00862777	2.19881	0.0284797	1.40004	0.162297
122	ENSBTAG00000020751	HSF1	protein_coding	-6.3093	4.94674e-10	0.949521	0.342787	0.468004	0.639973	0.121129	0.903623	-1.26448	0.206494	1.19589	0.232158	0.511634	0.609074	-0.332898	0.739314	-0.690555	0.490083	-0.610252	0.541901	-0.0270779	0.978406	-0.331394	0.74045	-0.159522	0.873305	-0.648298	0.517013	1.27313	0.203411	0.822273	0.411212	-2.7857	0.00549082	-0.760586	0.447169	-2.4262	0.0157117	-3.32282	0.000973802	-1.288	0.198505	0.203171	0.839107	0.567723	0.570551
131	ENSBTAG00000021566	PAX2	protein_coding	-7.14339	2.27227e-12	0.131034	0.895798	-0.0464784	0.962946	-1.0458	0.29601	-1.83433	0.0670436	-1.16144	0.245873	-0.882823	0.377647	-0.578803	0.562915	-0.902211	0.367267	-1.05082	0.293716	-1.03275	0.302091	-0.804482	0.421402	-0.600957	0.548071	-0.973514	0.330647	-0.589669	0.55561	-0.500883	0.616617	-0.904338	0.366138	-0.215436	0.829492	-0.396336	0.692074	-1.1743	0.240978	-0.750039	0.453681	-0.344835	0.730405	0.00179637	0.998568
25	ENSBTAG00000004710	HNF1B	protein_coding	-7.71677	4.07956e-14	-1.6675	0.0960054	-2.27207	0.0234805	-0.622624	0.533733	4.10647	4.50789e-05	-2.11775	0.0345591	-0.929052	0.353195	0.907228	0.36461	2.59582	0.00964208	2.03302	0.0424415	1.99832	0.0460835	2.66407	0.0079045	-0.947173	0.34389	0.857952	0.391224	-0.65569	0.512247	-0.853833	0.393501	3.34155	0.000878999	1.52954	0.126597	-1.11717	0.264611	-2.83995	0.00474419	-1.50716	0.132575	-0.930423	0.352729	-1.22402	0.221687
140	ENSBTAG00000026896	FOXF2	protein_coding	-8.51914	9.67646e-17	0.0525977	0.958072	-0.8682	0.385677	-1.61493	0.106772	6.79373	2.39377e-11	6.53248	1.26904e-10	3.48611	0.000521889	3.39517	0.000726025	2.53632	0.0114271	2.3595	0.0185836	3.09559	0.00204561	2.67059	0.00775421	3.95668	8.4044e-05	1.90869	0.0567266	2.05725	0.040046	2.98139	0.00297269	3.88703	0.000111478	-1.15088	0.250188	-2.02691	0.0433533	-2.95189	0.0033458	-1.65221	0.0992924	-1.58316	0.114199	-0.0105395	0.991596
68	ENSBTAG00000012351	ARNT2	protein_coding	-9.45117	4.82309e-20	-1.79404	0.0733755	-3.34689	0.000875018	-2.21391	0.0271541	-1.87537	0.0611719	-2.92229	0.00359022	-2.03748	0.0419918	-1.0379	0.299688	-0.266579	0.789875	-2.2274	0.0262497	-0.71254	0.476377	-1.40379	0.160842	-1.54629	0.122504	-1.32184	0.186669	-1.70608	0.0884541	-1.43964	0.150432	-1.02123	0.307511	-0.446165	0.65562	-2.63354	0.00878703	-2.75382	0.00616107	-0.324267	0.745909	-0.868075	0.385888	-1.32142	0.187138
128	ENSBTAG00000021458	DLX6	protein_coding	-10.1733	8.87638e-23	0.0868967	0.930786	-0.211125	0.832871	-1.58075	0.114383	-1.65972	0.0974334	-1.23662	0.216654	-0.819708	0.412672	-1.22441	0.221224	-0.846066	0.397816	-1.04811	0.294965	-1.02353	0.306423	-1.53115	0.126202	-1.25442	0.210125	-0.943002	0.346018	-0.421167	0.673768	-1.11843	0.263783	-1.2591	0.208427	-0.311539	0.755487	-0.385329	0.700205	-1.36111	0.174252	-1.18459	0.236897	-0.640322	0.52234	-0.0119761	0.990451
23	ENSBTAG00000004498	ESR2	protein_coding	-11.1777	8.0413e-27	-0.0769306	0.938708	0.688459	0.491464	-1.45924	0.144943	0.030033	0.97605	-1.09722	0.272935	-0.0473211	0.962271	-0.821594	0.411598	-0.838775	0.401893	-1.10157	0.271044	-1.0696	0.28518	-0.900572	0.368137	-0.860751	0.389681	-0.964858	0.334962	-0.286118	0.774876	-0.683776	0.494352	-0.335503	0.73735	-0.162056	0.87131	0.259491	0.795394	0.0241373	0.980755	-1.08405	0.279009	-1.20566	0.228683	0.0966059	0.923089
155	ENSBTAG00000048862	TBX1	protein_coding	NA	NA	NA	NA	NA	NA	NA	NA	NA	NA	NA	NA	NA	NA	NA	NA	NA	NA	NA	NA	NA	NA	NA	NA	NA	NA	NA	NA	NA	NA	NA	NA	NA	NA	NA	NA	NA	NA	NA	NA	NA	NA	NA	NA	NA	NA
156	ENSBTAG00000049481	SOX3	protein_coding	NA	NA	NA	NA	NA	NA	NA	NA	NA	NA	NA	NA	NA	NA	NA	NA	NA	NA	NA	NA	NA	NA	NA	NA	NA	NA	NA	NA	NA	NA	NA	NA	NA	NA	NA	NA	NA	NA	NA	NA	NA	NA	NA	NA	NA	NA
157	ENSBTAG00000050474	RUNX3	protein_coding	NA	NA	NA	NA	NA	NA	NA	NA	NA	NA	NA	NA	NA	NA	NA	NA	NA	NA	NA	NA	NA	NA	NA	NA	NA	NA	NA	NA	NA	NA	NA	NA	NA	NA	NA	NA	NA	NA	NA	NA	NA	NA	NA	NA	NA	NA
158	ENSBTAG00000051755	ARF3	protein_coding	NA	NA	NA	NA	NA	NA	NA	NA	NA	NA	NA	NA	NA	NA	NA	NA	NA	NA	NA	NA	NA	NA	NA	NA	NA	NA	NA	NA	NA	NA	NA	NA	NA	NA	NA	NA	NA	NA	NA	NA	NA	NA	NA	NA	NA	NA
159	ENSBTAG00000052215	MESP1	protein_coding	NA	NA	NA	NA	NA	NA	NA	NA	NA	NA	NA	NA	NA	NA	NA	NA	NA	NA	NA	NA	NA	NA	NA	NA	NA	NA	NA	NA	NA	NA	NA	NA	NA	NA	NA	NA	NA	NA	NA	NA	NA	NA	NA	NA	NA	NA
160	ENSBTAG00000052562	ID4	protein_coding	NA	NA	NA	NA	NA	NA	NA	NA	NA	NA	NA	NA	NA	NA	NA	NA	NA	NA	NA	NA	NA	NA	NA	NA	NA	NA	NA	NA	NA	NA	NA	NA	NA	NA	NA	NA	NA	NA	NA	NA	NA	NA	NA	NA	NA	NA
[truncated: 138 more columns]

## Sheet: TableS4.TF_CG_Mammary_Specific
Table S4. Transcription factors (TF) and their potential target candidate genes (CG) both highly specific of mammary gland (P<10-4) - Expression level (EXP in FPKM), t statistic (t) and associated p-value (Pt)
Peak.Rank	TF.Name	TF.ID	CG.Name	CG.ID	TF.EXP.Mammary	TF.t.Mammary	TF.Pt.Mammary	CG.EXP.Mammary	CG.t.Mammary	CG.Pt.Mammary
62	ELF5	ENSBTAG00000012460	TMEM126A	ENSBTAG00000000451	273.099	14.3218	4.99096e-41	10.3985	-5.52856	4.54736e-08
38	ASCL2	ENSBTAG00000026769	bta-let-7a-3	ENSBTAG00000029772	7.37758	12.3828	5.22062e-32	3.34524	4.71458	2.91903e-06
32	ASCL2	ENSBTAG00000026769	bta-mir-2443	ENSBTAG00000045309	7.37758	12.3828	5.22062e-32	9.43803	9.84469	1.62669e-21
148	TBX4	ENSBTAG00000009968	ECE1	ENSBTAG00000002977	0.847576	8.71551	2.05148e-17	20.575	-10.9419	7.55575e-26
985	TBX4	ENSBTAG00000009968	ODAM	ENSBTAG00000006810	0.847576	8.71551	2.05148e-17	0.322681	5.29343	1.60439e-07
72	RUNX1	ENSBTAG00000004742	PAEP	ENSBTAG00000014678	9.24517	8.28248	6.04602e-16	19068.5	13.5769	1.79154e-37
93	SOX8	ENSBTAG00000020737	PAEP	ENSBTAG00000014678	4.1567	8.15461	1.59961e-15	19068.5	13.5769	1.79154e-37
67	YY1	ENSBTAG00000020819	PAEP	ENSBTAG00000014678	46.2229	7.5758	1.12224e-13	19068.5	13.5769	1.79154e-37
42	EGR2	ENSBTAG00000046409	LMAN1	ENSBTAG00000006833	11.8582	7.52187	1.64617e-13	12.1453	-4.60286	4.94126e-06
171	EGR2	ENSBTAG00000046409	PAEP	ENSBTAG00000014678	11.8582	7.52187	1.64617e-13	19068.5	13.5769	1.79154e-37
292	ELF3	ENSBTAG00000008756	ODAM	ENSBTAG00000006810	19.8771	6.46137	1.93337e-10	0.322681	5.29343	1.60439e-07
185	MSX2	ENSBTAG00000013873	TMEM126A	ENSBTAG00000000451	2.31659	6.29947	5.25306e-10	10.3985	-5.52856	4.54736e-08
148	MGA	ENSBTAG00000015138	ECE1	ENSBTAG00000002977	7.43002	5.95456	4.11025e-09	20.575	-10.9419	7.55575e-26
985	MGA	ENSBTAG00000015138	ODAM	ENSBTAG00000006810	7.43002	5.95456	4.11025e-09	0.322681	5.29343	1.60439e-07
151	SOX18	ENSBTAG00000011662	PAEP	ENSBTAG00000014678	26.7881	5.61059	2.89689e-08	19068.5	13.5769	1.79154e-37
185	EN1	ENSBTAG00000021494	TMEM126A	ENSBTAG00000000451	0.631868	5.47381	6.12489e-08	10.3985	-5.52856	4.54736e-08
28	IKZF1	ENSBTAG00000014016	ODAM	ENSBTAG00000006810	9.0732	5.21427	2.42676e-07	0.322681	5.29343	1.60439e-07
72	IKZF1	ENSBTAG00000014016	SMIM20	ENSBTAG00000003897	9.0732	5.21427	2.42676e-07	12.6342	-10.966	6.01719e-26
69	RELB	ENSBTAG00000038428	GCC1	ENSBTAG00000003102	14.3762	4.88102	1.30583e-06	6.49657	5.19589	2.6694e-07
82	ZNF740	ENSBTAG00000046481	CECR2	ENSBTAG00000009704	13.4279	4.71853	2.86461e-06	3.83543	6.59499	8.33728e-11
67	STAT3	ENSBTAG00000021523	ARF5	ENSBTAG00000009366	61.7182	4.71181	2.95776e-06	13.245	-4.68668	3.33253e-06
148	EOMES	ENSBTAG00000016920	ECE1	ENSBTAG00000002977	2.7945	4.65997	3.78076e-06	20.575	-10.9419	7.55575e-26
8	EOMES	ENSBTAG00000016920	TMEM126A	ENSBTAG00000000451	2.7945	4.65997	3.78076e-06	10.3985	-5.52856	4.54736e-08
6	GSC	ENSBTAG00000010407	POLD2	ENSBTAG00000012241	0.460781	4.2038	2.96198e-05	8.99584	-4.95186	9.20465e-07
22	ALX3	ENSBTAG00000020966	ODAM	ENSBTAG00000006810	1.34292	3.98721	7.38191e-05	0.322681	5.29343	1.60439e-07
23	ALX1	ENSBTAG00000014977	ODAM	ENSBTAG00000006810	0.000955684	-4.25991	2.32222e-05	0.322681	5.29343	1.60439e-07
179	FOXL1	ENSBTAG00000040605	ARF5	ENSBTAG00000009366	0.0980981	-4.32317	1.75926e-05	13.245	-4.68668	3.33253e-06
179	FOXL1	ENSBTAG00000040605	GCC1	ENSBTAG00000003102	0.0980981	-4.32317	1.75926e-05	6.49657	5.19589	2.6694e-07
179	FOXP2	ENSBTAG00000011246	ARF5	ENSBTAG00000009366	0.109574	-4.7551	2.40522e-06	13.245	-4.68668	3.33253e-06
179	FOXP2	ENSBTAG00000011246	GCC1	ENSBTAG00000003102	0.109574	-4.7551	2.40522e-06	6.49657	5.19589	2.6694e-07
185	HLTF	ENSBTAG00000019704	TMEM126A	ENSBTAG00000000451	4.88177	-4.92557	1.04858e-06	10.3985	-5.52856	4.54736e-08
16	TEAD4	ENSBTAG00000019788	CREBZF	ENSBTAG00000000455	1.19843	-5.13969	3.56615e-07	57.0027	15.2693	1.07246e-45
507	HNF1B	ENSBTAG00000004710	FAM136A	ENSBTAG00000008674	0.218689	-7.71677	4.07956e-14	44.0017	8.43554	1.85709e-16
313	ARNT2	ENSBTAG00000012351	RNF130	ENSBTAG00000004856	0.294716	-9.45117	4.82309e-20	61.0106	4.57442	5.64012e-06
